# Supplementary material for: Duck gut metagenome reveals the microbiome signatures linked to intestinal regional, temporal development, and rearing condition
Source: Imeta. 2024 May 14;3(4):e198. doi: 10.1002/imt2.198 (PMC11316934; doi:10.1002/imt2.198)
Supplement: Supplementary file 2 — Table S1. Overview information of 375 samples. Table S2. Samples for the GIT regional analysis. Table S3. Samples for the developmental maturation of duck microbiome. Table S4. Samples for the duck microbiome analysis under different rearing conditions. Table S5. The information on microbial gene catalogs. Table S6. Duck metagenome assembling and gene prediction. Table S7. The quality of MAGs. Table S8. The information on dRep MAGs. [file IMT2-3-e198-s002.xlsx]

## Sheet: Table S1
Overview information of 375 samples
Sample ID	location	Breeds	Intestines
AHCeC1	Anhui	Peking ducks	Cecum
AHCeC2	Anhui	Peking ducks	Cecum
AHCeC3	Anhui	Peking ducks	Cecum
AHCeC4	Anhui	Peking ducks	Cecum
AHCeC5	Anhui	Peking ducks	Cecum
AHCeC6	Anhui	Peking ducks	Cecum
AHCeC7	Anhui	Peking ducks	Cecum
FJCeC1	Fujian	Partridge ducks	Cecum
FJCeC2	Fujian	Partridge ducks	Cecum
FJCeC3	Fujian	Partridge ducks	Cecum
FJCeC4	Fujian	Partridge ducks	Cecum
FJCeC5	Fujian	Partridge ducks	Cecum
FJCeC6	Fujian	Partridge ducks	Cecum
SSCeC-1	Guizhou	Partridge ducks	Cecum
SSCeC-10	Guizhou	Partridge ducks	Cecum
SSCeC-2	Guizhou	Partridge ducks	Cecum
SSCeC-3	Guizhou	Partridge ducks	Cecum
SSCeC-4	Guizhou	Partridge ducks	Cecum
SSCeC-5	Guizhou	Partridge ducks	Cecum
SSCeC-6	Guizhou	Partridge ducks	Cecum
SSCeC-7	Guizhou	Partridge ducks	Cecum
SSCeC-8	Guizhou	Partridge ducks	Cecum
SSCeC-9	Guizhou	Partridge ducks	Cecum
HBCeC1	Hebei	Peking ducks	Cecum
HBCeC2	Hebei	Peking ducks	Cecum
HBCeC3	Hebei	Peking ducks	Cecum
HBCeC4	Hebei	Peking ducks	Cecum
HBCeC5	Hebei	Peking ducks	Cecum
HBCeC6	Hebei	Peking ducks	Cecum
HEBCeC-10	Heilongjiang	Peking ducks	Cecum
HEBCeC-15	Heilongjiang	Peking ducks	Cecum
HEBCeC-17	Heilongjiang	Peking ducks	Cecum
HEBCeC-18	Heilongjiang	Peking ducks	Cecum
HEBCeC-21	Heilongjiang	Peking ducks	Cecum
HEBCeC-22	Heilongjiang	Peking ducks	Cecum
HEBCeC-25	Heilongjiang	Peking ducks	Cecum
HEBCeC-30	Heilongjiang	Peking ducks	Cecum
HEBCeC-4	Heilongjiang	Peking ducks	Cecum
HEBCeC-5	Heilongjiang	Peking ducks	Cecum
HEBCeC-7	Heilongjiang	Peking ducks	Cecum
HEBCeC-8	Heilongjiang	Peking ducks	Cecum
HNCeC10	Henan	Partridge ducks	Cecum
HNCeC11	Henan	Partridge ducks	Cecum
HNCeC12	Henan	Partridge ducks	Cecum
HNCeC13	Henan	Partridge ducks	Cecum
HNCeC14	Henan	Partridge ducks	Cecum
HNCeC15	Henan	Partridge ducks	Cecum
HNCeC16	Henan	Partridge ducks	Cecum
HNCeC17	Henan	Partridge ducks	Cecum
HNCeC18	Henan	Partridge ducks	Cecum
HNCeC4	Henan	Partridge ducks	Cecum
HNCeC5	Henan	Partridge ducks	Cecum
HNCeC6	Henan	Partridge ducks	Cecum
HNCeC7	Henan	Partridge ducks	Cecum
HNCeC8	Henan	Partridge ducks	Cecum
JSCeC1	Jiangsu	Partridge ducks	Cecum
JSCeC2	Jiangsu	Partridge ducks	Cecum
JSCeC3	Jiangsu	Partridge ducks	Cecum
JSCeC4	Jiangsu	Partridge ducks	Cecum
JSCeC5	Jiangsu	Partridge ducks	Cecum
JSCeC6	Jiangsu	Partridge ducks	Cecum
GZCeC-10	Jiangxi	Partridge ducks	Cecum
GZCeC-24	Jiangxi	Partridge ducks	Cecum
GZCeC-25	Jiangxi	Partridge ducks	Cecum
GZCeC-26	Jiangxi	Partridge ducks	Cecum
GZCeC-27	Jiangxi	Partridge ducks	Cecum
GZCeC-28	Jiangxi	Partridge ducks	Cecum
GZCeC-29	Jiangxi	Partridge ducks	Cecum
GZCeC-30	Jiangxi	Partridge ducks	Cecum
GZCeC-6	Jiangxi	Partridge ducks	Cecum
GZCeC-7	Jiangxi	Partridge ducks	Cecum
GZCeC-8	Jiangxi	Partridge ducks	Cecum
GZCeC-9	Jiangxi	Partridge ducks	Cecum
QDCoC1	Shandong	Peking ducks	Colorectum
QDCoC14	Shandong	Peking ducks	Colorectum
QDCoC15	Shandong	Peking ducks	Colorectum
QDCoC19	Shandong	Peking ducks	Colorectum
QDCoC2	Shandong	Peking ducks	Colorectum
QDCoC22	Shandong	Peking ducks	Colorectum
QDCoC29	Shandong	Peking ducks	Colorectum
QDCoC3	Shandong	Peking ducks	Colorectum
QDCoC30	Shandong	Peking ducks	Colorectum
QDCoC31	Shandong	Peking ducks	Colorectum
QDCoC35	Shandong	Peking ducks	Colorectum
SDCeC1	Shandong	Peking ducks	Cecum
SDCeC2	Shandong	Peking ducks	Cecum
SDCeC3	Shandong	Peking ducks	Cecum
SDCeC4	Shandong	Peking ducks	Cecum
SDCeC5	Shandong	Peking ducks	Cecum
SDCeC6	Shandong	Peking ducks	Cecum
CeC1	Shanghai	Muscovy ducks	Cecum
CeC108	Shanghai	Muscovy ducks	Cecum
CeC112	Shanghai	Muscovy ducks	Cecum
CeC113	Shanghai	Muscovy ducks	Cecum
CeC123	Shanghai	Muscovy ducks	Cecum
CeC124	Shanghai	Muscovy ducks	Cecum
CeC139	Shanghai	Muscovy ducks	Cecum
CeC149	Shanghai	Muscovy ducks	Cecum
CeC161	Shanghai	Muscovy ducks	Cecum
CeC164	Shanghai	Muscovy ducks	Cecum
CeC186	Shanghai	Muscovy ducks	Cecum
CeC200	Shanghai	Muscovy ducks	Cecum
CeC35	Shanghai	Muscovy ducks	Cecum
CeC41	Shanghai	Muscovy ducks	Cecum
CeC42	Shanghai	Muscovy ducks	Cecum
CeC51	Shanghai	Muscovy ducks	Cecum
CeC61	Shanghai	Muscovy ducks	Cecum
CeC66	Shanghai	Muscovy ducks	Cecum
CeC69	Shanghai	Muscovy ducks	Cecum
CeC70	Shanghai	Muscovy ducks	Cecum
SHCeC1	Shanghai	Muscovy ducks	Cecum
SHCeC12	Shanghai	Muscovy ducks	Cecum
SHCeC15	Shanghai	Muscovy ducks	Cecum
SHCeC16	Shanghai	Muscovy ducks	Cecum
SHCeC17	Shanghai	Muscovy ducks	Cecum
SHCeC18	Shanghai	Muscovy ducks	Cecum
SHCeC24	Shanghai	Muscovy ducks	Cecum
SHCeC26	Shanghai	Muscovy ducks	Cecum
SHCeC27	Shanghai	Muscovy ducks	Cecum
SHCeC28	Shanghai	Muscovy ducks	Cecum
SHCeC4	Shanghai	Muscovy ducks	Cecum
SHCeC7	Shanghai	Muscovy ducks	Cecum
CeC105	Zhejiang	Muscovy ducks	Cecum
CeC166	Zhejiang	Muscovy ducks	Cecum
CeC192	Zhejiang	Muscovy ducks	Cecum
CeC198	Zhejiang	Muscovy ducks	Cecum
CeC28	Zhejiang	Muscovy ducks	Cecum
CeC38	Zhejiang	Muscovy ducks	Cecum
CeC6	Zhejiang	Muscovy ducks	Cecum
CeC67	Zhejiang	Muscovy ducks	Cecum
CeC68	Zhejiang	Muscovy ducks	Cecum
CeC89	Zhejiang	Muscovy ducks	Cecum
MD14d_CeC_1	Zhejiang	Muscovy ducks	Cecum
MD14d_CeC_2	Zhejiang	Muscovy ducks	Cecum
MD14d_CeC_3	Zhejiang	Muscovy ducks	Cecum
MD14d_CeC_4	Zhejiang	Muscovy ducks	Cecum
MD14d_CeC_5	Zhejiang	Muscovy ducks	Cecum
MD14d_CeC_6	Zhejiang	Muscovy ducks	Cecum
MD14d_CeC_7	Zhejiang	Muscovy ducks	Cecum
MD14d_CeC_8	Zhejiang	Muscovy ducks	Cecum
MD3d_CeC_1	Zhejiang	Muscovy ducks	Cecum
MD3d_CeC_2	Zhejiang	Muscovy ducks	Cecum
MD3d_CeC_3	Zhejiang	Muscovy ducks	Cecum
MD3d_CeC_4	Zhejiang	Muscovy ducks	Cecum
MD3d_CeC_5	Zhejiang	Muscovy ducks	Cecum
MD3d_CeC_6	Zhejiang	Muscovy ducks	Cecum
MD3d_CeC_7	Zhejiang	Muscovy ducks	Cecum
MD3d_CeC_8	Zhejiang	Muscovy ducks	Cecum
MD42d_CeC1	Zhejiang	Muscovy ducks	Cecum
MD42d_CeC2	Zhejiang	Muscovy ducks	Cecum
MD42d_CeC3	Zhejiang	Muscovy ducks	Cecum
MD42d_CeC4	Zhejiang	Muscovy ducks	Cecum
MD42d_CeC5	Zhejiang	Muscovy ducks	Cecum
MD42d_CeC6	Zhejiang	Muscovy ducks	Cecum
MD42d_CeC7	Zhejiang	Muscovy ducks	Cecum
MD42d_CeC8	Zhejiang	Muscovy ducks	Cecum
MD70dCeC1	Zhejiang	Muscovy ducks	Cecum
MD70d_CeC1	Zhejiang	Muscovy ducks	Cecum
MD70dCeC2	Zhejiang	Muscovy ducks	Cecum
MD70d_CeC2	Zhejiang	Muscovy ducks	Cecum
MD70dCeC3	Zhejiang	Muscovy ducks	Cecum
MD70d_CeC3	Zhejiang	Muscovy ducks	Cecum
MD70dCeC4	Zhejiang	Muscovy ducks	Cecum
MD70d_CeC4	Zhejiang	Muscovy ducks	Cecum
MD70dCeC5	Zhejiang	Muscovy ducks	Cecum
MD70d_CeC5	Zhejiang	Muscovy ducks	Cecum
MD70dCeC6	Zhejiang	Muscovy ducks	Cecum
MD70d_CeC6	Zhejiang	Muscovy ducks	Cecum
MD70d_CeC7	Zhejiang	Muscovy ducks	Cecum
MD70d_CeC8	Zhejiang	Muscovy ducks	Cecum
MD70dCoC1	Zhejiang	Muscovy ducks	Colorectum
MD70dCoC2	Zhejiang	Muscovy ducks	Colorectum
MD70dCoC3	Zhejiang	Muscovy ducks	Colorectum
MD70dCoC4	Zhejiang	Muscovy ducks	Colorectum
MD70dCoC5	Zhejiang	Muscovy ducks	Colorectum
MD70dCoC7	Zhejiang	Muscovy ducks	Colorectum
MD70dduC1	Zhejiang	Muscovy ducks	Duodenum
MD70dduC2	Zhejiang	Muscovy ducks	Duodenum
MD70dduC3	Zhejiang	Muscovy ducks	Duodenum
MD70dduC4	Zhejiang	Muscovy ducks	Duodenum
MD70dduC5	Zhejiang	Muscovy ducks	Duodenum
MD70dduC7	Zhejiang	Muscovy ducks	Duodenum
MD70dIlC1	Zhejiang	Muscovy ducks	Ileum
MD70dIlC2	Zhejiang	Muscovy ducks	Ileum
MD70dIlC3	Zhejiang	Muscovy ducks	Ileum
MD70dIlC4	Zhejiang	Muscovy ducks	Ileum
MD70dIlC5	Zhejiang	Muscovy ducks	Ileum
MD70dIlC7	Zhejiang	Muscovy ducks	Ileum
MD70djeC1	Zhejiang	Muscovy ducks	Jejunum
MD70djeC2	Zhejiang	Muscovy ducks	Jejunum
MD70djeC3	Zhejiang	Muscovy ducks	Jejunum
MD70djeC4	Zhejiang	Muscovy ducks	Jejunum
MD70djeC5	Zhejiang	Muscovy ducks	Jejunum
MD70djeC6	Zhejiang	Muscovy ducks	Jejunum
MD7d_CeC_1	Zhejiang	Muscovy ducks	Cecum
MD7d_CeC_2	Zhejiang	Muscovy ducks	Cecum
MD7d_CeC_3	Zhejiang	Muscovy ducks	Cecum
MD7d_CeC_4	Zhejiang	Muscovy ducks	Cecum
MD7d_CeC_5	Zhejiang	Muscovy ducks	Cecum
MD7d_CeC_6	Zhejiang	Muscovy ducks	Cecum
MD7d_CeC_7	Zhejiang	Muscovy ducks	Cecum
MD7d_CeC_8	Zhejiang	Muscovy ducks	Cecum
PD14d_CeC_1	Zhejiang	Peking ducks	Cecum
PD14d_CeC_2	Zhejiang	Peking ducks	Cecum
PD14d_CeC_3	Zhejiang	Peking ducks	Cecum
PD14d_CeC_4	Zhejiang	Peking ducks	Cecum
PD14d_CeC_5	Zhejiang	Peking ducks	Cecum
PD14d_CeC_6	Zhejiang	Peking ducks	Cecum
PD14d_CeC_7	Zhejiang	Peking ducks	Cecum
PD14d_CeC_8	Zhejiang	Peking ducks	Cecum
PD3d_CeC_1	Zhejiang	Peking ducks	Cecum
PD3d_CeC_2	Zhejiang	Peking ducks	Cecum
PD3d_CeC_3	Zhejiang	Peking ducks	Cecum
PD3d_CeC_4	Zhejiang	Peking ducks	Cecum
PD3d_CeC_5	Zhejiang	Peking ducks	Cecum
PD3d_CeC_6	Zhejiang	Peking ducks	Cecum
PD3d_CeC_7	Zhejiang	Peking ducks	Cecum
PD3d_CeC_8	Zhejiang	Peking ducks	Cecum
PD42d_CeC1	Zhejiang	Peking ducks	Cecum
PD42d_CeC2	Zhejiang	Peking ducks	Cecum
PD42d_CeC3	Zhejiang	Peking ducks	Cecum
PD42d_CeC4	Zhejiang	Peking ducks	Cecum
PD42d_CeC5	Zhejiang	Peking ducks	Cecum
PD42d_CeC6	Zhejiang	Peking ducks	Cecum
PD42d_CeC7	Zhejiang	Peking ducks	Cecum
PD42d_CeC8	Zhejiang	Peking ducks	Cecum
PD70dCeC1	Zhejiang	Peking ducks	Cecum
PD70d_CeC1	Zhejiang	Peking ducks	Cecum
PD70dCeC2	Zhejiang	Peking ducks	Cecum
PD70d_CeC2	Zhejiang	Peking ducks	Cecum
PD70dCeC3	Zhejiang	Peking ducks	Cecum
PD70d_CeC3	Zhejiang	Peking ducks	Cecum
PD70dCeC4	Zhejiang	Peking ducks	Cecum
PD70d_CeC4	Zhejiang	Peking ducks	Cecum
PD70dCeC5	Zhejiang	Peking ducks	Cecum
PD70d_CeC5	Zhejiang	Peking ducks	Cecum
PD70dCeC6	Zhejiang	Peking ducks	Cecum
PD70d_CeC6	Zhejiang	Peking ducks	Cecum
PD70d_CeC7	Zhejiang	Peking ducks	Cecum
PD70d_CeC8	Zhejiang	Peking ducks	Cecum
PD70dCoC1	Zhejiang	Peking ducks	Colorectum
PD70dCoC2	Zhejiang	Peking ducks	Colorectum
PD70dCoC3	Zhejiang	Peking ducks	Colorectum
PD70dCoC4	Zhejiang	Peking ducks	Colorectum
PD70dCoC5	Zhejiang	Peking ducks	Colorectum
PD70dCoC6	Zhejiang	Peking ducks	Colorectum
PD70dduC1	Zhejiang	Peking ducks	Duodenum
PD70dduC2	Zhejiang	Peking ducks	Duodenum
PD70dduC3	Zhejiang	Peking ducks	Duodenum
PD70dduC4	Zhejiang	Peking ducks	Duodenum
PD70dduC5	Zhejiang	Peking ducks	Duodenum
PD70dduC6	Zhejiang	Peking ducks	Duodenum
PD70dIlC1	Zhejiang	Peking ducks	Ileum
PD70dIlC2	Zhejiang	Peking ducks	Ileum
PD70dIlC3	Zhejiang	Peking ducks	Ileum
PD70dIlC4	Zhejiang	Peking ducks	Ileum
PD70dIlC5	Zhejiang	Peking ducks	Ileum
PD70dIlC6	Zhejiang	Peking ducks	Ileum
PD70djeC1	Zhejiang	Peking ducks	Jejunum
PD70djeC2	Zhejiang	Peking ducks	Jejunum
PD70djeC3	Zhejiang	Peking ducks	Jejunum
PD70djeC4	Zhejiang	Peking ducks	Jejunum
PD70djeC5	Zhejiang	Peking ducks	Jejunum
PD70djeC6	Zhejiang	Peking ducks	Jejunum
PD7d_CeC_1	Zhejiang	Peking ducks	Cecum
PD7d_CeC_2	Zhejiang	Peking ducks	Cecum
PD7d_CeC_3	Zhejiang	Peking ducks	Cecum
PD7d_CeC_4	Zhejiang	Peking ducks	Cecum
PD7d_CeC_5	Zhejiang	Peking ducks	Cecum
PD7d_CeC_6	Zhejiang	Peking ducks	Cecum
PD7d_CeC_7	Zhejiang	Peking ducks	Cecum
PD7d_CeC_8	Zhejiang	Peking ducks	Cecum
SDQCeC10L	Zhejiang	Partridge ducks	Cecum
SDQCeC11L	Zhejiang	Partridge ducks	Cecum
SDQCeC1L	Zhejiang	Partridge ducks	Cecum
SDQCeC1R	Zhejiang	Partridge ducks	Cecum
SDQCeC2L	Zhejiang	Partridge ducks	Cecum
SDQCeC3L	Zhejiang	Partridge ducks	Cecum
SDQCeC4L	Zhejiang	Partridge ducks	Cecum
SDQCeC4R	Zhejiang	Partridge ducks	Cecum
SDQCeC5L	Zhejiang	Partridge ducks	Cecum
SDQCeC7R	Zhejiang	Partridge ducks	Cecum
SDQCeC8L	Zhejiang	Partridge ducks	Cecum
SDQCeC8R	Zhejiang	Partridge ducks	Cecum
SDQCeC9L	Zhejiang	Partridge ducks	Cecum
SDQCeC9R	Zhejiang	Partridge ducks	Cecum
SDQCoC1	Zhejiang	Partridge ducks	Colorectum
SDQCoC3	Zhejiang	Partridge ducks	Colorectum
SDQCoC4	Zhejiang	Partridge ducks	Colorectum
SDQCoC5	Zhejiang	Partridge ducks	Colorectum
SDQCoC7	Zhejiang	Partridge ducks	Colorectum
SDQCoC8	Zhejiang	Partridge ducks	Colorectum
SDQDuC1	Zhejiang	Partridge ducks	Duodenum
SDQDuC2	Zhejiang	Partridge ducks	Duodenum
SDQDuC3	Zhejiang	Partridge ducks	Duodenum
SDQDuC4	Zhejiang	Partridge ducks	Duodenum
SDQDuC5	Zhejiang	Partridge ducks	Duodenum
SDQDuC7	Zhejiang	Partridge ducks	Duodenum
SDQILC1	Zhejiang	Partridge ducks	Ileum
SDQILC2	Zhejiang	Partridge ducks	Ileum
SDQILC4	Zhejiang	Partridge ducks	Ileum
SDQILC5	Zhejiang	Partridge ducks	Ileum
SDQILC8	Zhejiang	Partridge ducks	Ileum
SDQILC9	Zhejiang	Partridge ducks	Ileum
SDQJeC1	Zhejiang	Partridge ducks	Jejunum
SDQJeC2	Zhejiang	Partridge ducks	Jejunum
SDQJeC4	Zhejiang	Partridge ducks	Jejunum
SDQJeC5	Zhejiang	Partridge ducks	Jejunum
SDQJeC7	Zhejiang	Partridge ducks	Jejunum
SDQJeC9	Zhejiang	Partridge ducks	Jejunum
SXCeC1	Zhejiang	Partridge ducks	Cecum
SXCeC2	Zhejiang	Partridge ducks	Cecum
SXCeC3	Zhejiang	Partridge ducks	Cecum
SXCeC4	Zhejiang	Partridge ducks	Cecum
SXCeC5	Zhejiang	Partridge ducks	Cecum
SXCeC6	Zhejiang	Partridge ducks	Cecum
WFHCeC11L	Zhejiang	Mallards	Cecum
WFHCeC12L	Zhejiang	Mallards	Cecum
WFHCeC13L	Zhejiang	Mallards	Cecum
WFHCeC14L	Zhejiang	Mallards	Cecum
WFHCeC16L	Zhejiang	Mallards	Cecum
WFHCeC1L	Zhejiang	Mallards	Cecum
WFHCeC21L	Zhejiang	Mallards	Cecum
WFHCeC22L	Zhejiang	Mallards	Cecum
WFHCeC23L	Zhejiang	Mallards	Cecum
WFHCeC24L	Zhejiang	Mallards	Cecum
WFHCeC25L	Zhejiang	Mallards	Cecum
WFHCeC2L	Zhejiang	Mallards	Cecum
WFHCeC3L	Zhejiang	Mallards	Cecum
WFHCeC4L	Zhejiang	Mallards	Cecum
WFHCeC6L	Zhejiang	Mallards	Cecum
WHYCeC1L	Zhejiang	Mallards	Cecum
WHYCeC1R	Zhejiang	Mallards	Cecum
WHYCeC2L	Zhejiang	Mallards	Cecum
WHYCeC2R	Zhejiang	Mallards	Cecum
WHYCeC3L	Zhejiang	Mallards	Cecum
WHYCeC3R	Zhejiang	Mallards	Cecum
WHYCeC4L	Zhejiang	Mallards	Cecum
WHYCeC4R	Zhejiang	Mallards	Cecum
WHYCeC5L	Zhejiang	Mallards	Cecum
WHYCeC5R	Zhejiang	Mallards	Cecum
WHYCeC6L	Zhejiang	Mallards	Cecum
WHYCeC6R	Zhejiang	Mallards	Cecum
WHYCeC7L	Zhejiang	Mallards	Cecum
WHYCeC7R	Zhejiang	Mallards	Cecum
WHYCeC8	Zhejiang	Mallards	Cecum
WHYCoC1	Zhejiang	Mallards	Colorectum
WHYCoC2	Zhejiang	Mallards	Colorectum
WHYCoC3	Zhejiang	Mallards	Colorectum
WHYCoC5	Zhejiang	Mallards	Colorectum
WHYCoC6	Zhejiang	Mallards	Colorectum
WHYCoC7	Zhejiang	Mallards	Colorectum
WHYDuC1	Zhejiang	Mallards	Duodenum
WHYDuC2	Zhejiang	Mallards	Duodenum
WHYDuC6	Zhejiang	Mallards	Duodenum
WHYDuC7	Zhejiang	Mallards	Duodenum
WHYDuC8	Zhejiang	Mallards	Duodenum
WHYILC1	Zhejiang	Mallards	Ileum
WHYILC3	Zhejiang	Mallards	Ileum
WHYILC4	Zhejiang	Mallards	Ileum
WHYILC5	Zhejiang	Mallards	Ileum
WHYILC6	Zhejiang	Mallards	Ileum
WHYILC8	Zhejiang	Mallards	Ileum
WHYJeC1	Zhejiang	Mallards	Jejunum
WHYJeC2	Zhejiang	Mallards	Jejunum
WHYJeC3	Zhejiang	Mallards	Jejunum
WHYJeC5	Zhejiang	Mallards	Jejunum
WHYJeC7	Zhejiang	Mallards	Jejunum
WHYJeC8	Zhejiang	Mallards	Jejunum
WNCeC1L	Zhejiang	Mallards	Cecum
WNCeC2L	Zhejiang	Mallards	Cecum
WNFCeC1L	Zhejiang	Mallards	Cecum
WNFCeC2L	Zhejiang	Mallards	Cecum
WNFCeC3L	Zhejiang	Mallards	Cecum
WNFCeC4L	Zhejiang	Mallards	Cecum

## Sheet: Table S2
Samples for the GIT regional analysis
Sample ID	location	Breeds	Intestines
MD70dduC1	Zhejiang	Muscovy ducks	Duodenum
MD70dduC2	Zhejiang	Muscovy ducks	Duodenum
MD70dduC3	Zhejiang	Muscovy ducks	Duodenum
MD70dduC4	Zhejiang	Muscovy ducks	Duodenum
MD70dduC5	Zhejiang	Muscovy ducks	Duodenum
MD70dduC6	Zhejiang	Muscovy ducks	Duodenum
PD70dduC1	Zhejiang	Peking ducks	Duodenum
PD70dduC2	Zhejiang	Peking ducks	Duodenum
PD70dduC3	Zhejiang	Peking ducks	Duodenum
PD70dduC4	Zhejiang	Peking ducks	Duodenum
PD70dduC5	Zhejiang	Peking ducks	Duodenum
PD70dduC6	Zhejiang	Peking ducks	Duodenum
SDQDuC1	Zhejiang	Partridge ducks	Duodenum
SDQDuC2	Zhejiang	Partridge ducks	Duodenum
SDQDuC3	Zhejiang	Partridge ducks	Duodenum
SDQDuC4	Zhejiang	Partridge ducks	Duodenum
SDQDuC5	Zhejiang	Partridge ducks	Duodenum
SDQDuC6	Zhejiang	Partridge ducks	Duodenum
WHYDuC1	Zhejiang	Mallards	Duodenum
WHYDuC2	Zhejiang	Mallards	Duodenum
WHYDuC3	Zhejiang	Mallards	Duodenum
WHYDuC4	Zhejiang	Mallards	Duodenum
WHYDuC5	Zhejiang	Mallards	Duodenum
WHYDuC6	Zhejiang	Mallards	Duodenum
MD70dIlC1	Zhejiang	Muscovy ducks	Ileum
MD70dIlC2	Zhejiang	Muscovy ducks	Ileum
MD70dIlC3	Zhejiang	Muscovy ducks	Ileum
MD70dIlC4	Zhejiang	Muscovy ducks	Ileum
MD70dIlC5	Zhejiang	Muscovy ducks	Ileum
MD70dIlC6	Zhejiang	Muscovy ducks	Ileum
PD70dIlC1	Zhejiang	Peking ducks	Ileum
PD70dIlC2	Zhejiang	Peking ducks	Ileum
PD70dIlC3	Zhejiang	Peking ducks	Ileum
PD70dIlC4	Zhejiang	Peking ducks	Ileum
PD70dIlC5	Zhejiang	Peking ducks	Ileum
PD70dIlC6	Zhejiang	Peking ducks	Ileum
SDQILC1	Zhejiang	Partridge ducks	Ileum
SDQILC2	Zhejiang	Partridge ducks	Ileum
SDQILC3	Zhejiang	Partridge ducks	Ileum
SDQILC4	Zhejiang	Partridge ducks	Ileum
SDQILC5	Zhejiang	Partridge ducks	Ileum
SDQILC6	Zhejiang	Partridge ducks	Ileum
WHYILC1	Zhejiang	Mallards	Ileum
WHYILC2	Zhejiang	Mallards	Ileum
WHYILC3	Zhejiang	Mallards	Ileum
WHYILC4	Zhejiang	Mallards	Ileum
WHYILC5	Zhejiang	Mallards	Ileum
WHYILC6	Zhejiang	Mallards	Ileum
MD70dCeC1	Zhejiang	Muscovy ducks	Cecum
MD70dCeC2	Zhejiang	Muscovy ducks	Cecum
MD70dCeC3	Zhejiang	Muscovy ducks	Cecum
MD70dCeC4	Zhejiang	Muscovy ducks	Cecum
MD70dCeC5	Zhejiang	Muscovy ducks	Cecum
MD70dCeC6	Zhejiang	Muscovy ducks	Cecum
PD70dCeC1	Zhejiang	Peking ducks	Cecum
PD70dCeC2	Zhejiang	Peking ducks	Cecum
PD70dCeC3	Zhejiang	Peking ducks	Cecum
PD70dCeC4	Zhejiang	Peking ducks	Cecum
PD70dCeC5	Zhejiang	Peking ducks	Cecum
PD70dCeC6	Zhejiang	Peking ducks	Cecum
SDQCeC1L	Zhejiang	Partridge ducks	Cecum
SDQCeC2L	Zhejiang	Partridge ducks	Cecum
SDQCeC3L	Zhejiang	Partridge ducks	Cecum
SDQCeC4L	Zhejiang	Partridge ducks	Cecum
SDQCeC5L	Zhejiang	Partridge ducks	Cecum
SDQCeC6L	Zhejiang	Partridge ducks	Cecum
WHYCeC1L	Zhejiang	Mallards	Cecum
WHYCeC2L	Zhejiang	Mallards	Cecum
WHYCeC3L	Zhejiang	Mallards	Cecum
WHYCeC4L	Zhejiang	Mallards	Cecum
WHYCeC5L	Zhejiang	Mallards	Cecum
WHYCeC6L	Zhejiang	Mallards	Cecum
MD70djeC1	Zhejiang	Muscovy ducks	Jejunum
MD70djeC2	Zhejiang	Muscovy ducks	Jejunum
MD70djeC3	Zhejiang	Muscovy ducks	Jejunum
MD70djeC4	Zhejiang	Muscovy ducks	Jejunum
MD70djeC5	Zhejiang	Muscovy ducks	Jejunum
MD70djeC6	Zhejiang	Muscovy ducks	Jejunum
PD70djeC1	Zhejiang	Peking ducks	Jejunum
PD70djeC2	Zhejiang	Peking ducks	Jejunum
PD70djeC3	Zhejiang	Peking ducks	Jejunum
PD70djeC4	Zhejiang	Peking ducks	Jejunum
PD70djeC5	Zhejiang	Peking ducks	Jejunum
PD70djeC6	Zhejiang	Peking ducks	Jejunum
SDQJeC1	Zhejiang	Partridge ducks	Jejunum
SDQJeC2	Zhejiang	Partridge ducks	Jejunum
SDQJeC3	Zhejiang	Partridge ducks	Jejunum
SDQJeC4	Zhejiang	Partridge ducks	Jejunum
SDQJeC5	Zhejiang	Partridge ducks	Jejunum
SDQJeC6	Zhejiang	Partridge ducks	Jejunum
WHYJeC1	Zhejiang	Mallards	Jejunum
WHYJeC2	Zhejiang	Mallards	Jejunum
WHYJeC3	Zhejiang	Mallards	Jejunum
WHYJeC4	Zhejiang	Mallards	Jejunum
WHYJeC5	Zhejiang	Mallards	Jejunum
WHYJeC6	Zhejiang	Mallards	Jejunum
MD70dCoC1	Zhejiang	Muscovy ducks	Colorectum
MD70dCoC2	Zhejiang	Muscovy ducks	Colorectum
MD70dCoC3	Zhejiang	Muscovy ducks	Colorectum
MD70dCoC4	Zhejiang	Muscovy ducks	Colorectum
MD70dCoC5	Zhejiang	Muscovy ducks	Colorectum
MD70dCoC6	Zhejiang	Muscovy ducks	Colorectum
PD70dCoC1	Zhejiang	Peking ducks	Colorectum
PD70dCoC2	Zhejiang	Peking ducks	Colorectum
PD70dCoC3	Zhejiang	Peking ducks	Colorectum
PD70dCoC4	Zhejiang	Peking ducks	Colorectum
PD70dCoC5	Zhejiang	Peking ducks	Colorectum
PD70dCoC6	Zhejiang	Peking ducks	Colorectum
SDQCoC1	Zhejiang	Partridge ducks	Colorectum
SDQCoC2	Zhejiang	Partridge ducks	Colorectum
SDQCoC3	Zhejiang	Partridge ducks	Colorectum
SDQCoC4	Zhejiang	Partridge ducks	Colorectum
SDQCoC5	Zhejiang	Partridge ducks	Colorectum
SDQCoC6	Zhejiang	Partridge ducks	Colorectum
WHYCoC1	Zhejiang	Mallards	Colorectum
WHYCoC2	Zhejiang	Mallards	Colorectum
WHYCoC3	Zhejiang	Mallards	Colorectum
WHYCoC4	Zhejiang	Mallards	Colorectum
WHYCoC5	Zhejiang	Mallards	Colorectum
WHYCoC6	Zhejiang	Mallards	Colorectum

## Sheet: Table S3
Samples for the developmental maturation of duck microbiome
Sample ID	location	Breeds	Ages
MD3d_CeC_1	Zhejiang	Muscovy ducks	D03
MD3d_CeC_2	Zhejiang	Muscovy ducks	D03
MD3d_CeC_3	Zhejiang	Muscovy ducks	D03
MD3d_CeC_4	Zhejiang	Muscovy ducks	D03
MD3d_CeC_5	Zhejiang	Muscovy ducks	D03
MD3d_CeC_6	Zhejiang	Muscovy ducks	D03
MD3d_CeC_7	Zhejiang	Muscovy ducks	D03
MD3d_CeC_8	Zhejiang	Muscovy ducks	D03
MD7d_CeC_1	Zhejiang	Muscovy ducks	D07
MD7d_CeC_2	Zhejiang	Muscovy ducks	D07
MD7d_CeC_3	Zhejiang	Muscovy ducks	D07
MD7d_CeC_4	Zhejiang	Muscovy ducks	D07
MD7d_CeC_5	Zhejiang	Muscovy ducks	D07
MD7d_CeC_6	Zhejiang	Muscovy ducks	D07
MD7d_CeC_7	Zhejiang	Muscovy ducks	D07
MD7d_CeC_8	Zhejiang	Muscovy ducks	D07
MD14d_CeC_1	Zhejiang	Muscovy ducks	D14
MD14d_CeC_2	Zhejiang	Muscovy ducks	D14
MD14d_CeC_3	Zhejiang	Muscovy ducks	D14
MD14d_CeC_4	Zhejiang	Muscovy ducks	D14
MD14d_CeC_5	Zhejiang	Muscovy ducks	D14
MD14d_CeC_6	Zhejiang	Muscovy ducks	D14
MD14d_CeC_7	Zhejiang	Muscovy ducks	D14
MD14d_CeC_8	Zhejiang	Muscovy ducks	D14
MD42d_CeC1	Zhejiang	Muscovy ducks	D42
MD42d_CeC2	Zhejiang	Muscovy ducks	D42
MD42d_CeC3	Zhejiang	Muscovy ducks	D42
MD42d_CeC4	Zhejiang	Muscovy ducks	D42
MD42d_CeC5	Zhejiang	Muscovy ducks	D42
MD42d_CeC6	Zhejiang	Muscovy ducks	D42
MD42d_CeC7	Zhejiang	Muscovy ducks	D42
MD42d_CeC8	Zhejiang	Muscovy ducks	D42
MD70d_CeC1	Zhejiang	Muscovy ducks	D70
MD70d_CeC2	Zhejiang	Muscovy ducks	D70
MD70d_CeC3	Zhejiang	Muscovy ducks	D70
MD70d_CeC4	Zhejiang	Muscovy ducks	D70
MD70d_CeC5	Zhejiang	Muscovy ducks	D70
MD70d_CeC6	Zhejiang	Muscovy ducks	D70
MD70d_CeC7	Zhejiang	Muscovy ducks	D70
MD70d_CeC8	Zhejiang	Muscovy ducks	D70
PD3d_CeC_1	Zhejiang	Peking ducks	D03
PD3d_CeC_2	Zhejiang	Peking ducks	D03
PD3d_CeC_3	Zhejiang	Peking ducks	D03
PD3d_CeC_4	Zhejiang	Peking ducks	D03
PD3d_CeC_5	Zhejiang	Peking ducks	D03
PD3d_CeC_6	Zhejiang	Peking ducks	D03
PD3d_CeC_7	Zhejiang	Peking ducks	D03
PD3d_CeC_8	Zhejiang	Peking ducks	D03
PD7d_CeC_1	Zhejiang	Peking ducks	D07
PD7d_CeC_2	Zhejiang	Peking ducks	D07
PD7d_CeC_4	Zhejiang	Peking ducks	D07
PD7d_CeC_5	Zhejiang	Peking ducks	D07
PD7d_CeC_6	Zhejiang	Peking ducks	D07
PD7d_CeC_7	Zhejiang	Peking ducks	D07
PD7d_CeC_8	Zhejiang	Peking ducks	D07
PD7d_CeC_3	Zhejiang	Peking ducks	D07
PD14d_CeC_1	Zhejiang	Peking ducks	D14
PD14d_CeC_2	Zhejiang	Peking ducks	D14
PD14d_CeC_3	Zhejiang	Peking ducks	D14
PD14d_CeC_4	Zhejiang	Peking ducks	D14
PD14d_CeC_5	Zhejiang	Peking ducks	D14
PD14d_CeC_6	Zhejiang	Peking ducks	D14
PD14d_CeC_7	Zhejiang	Peking ducks	D14
PD14d_CeC_8	Zhejiang	Peking ducks	D14
PD42d_CeC1	Zhejiang	Peking ducks	D42
PD42d_CeC2	Zhejiang	Peking ducks	D42
PD42d_CeC3	Zhejiang	Peking ducks	D42
PD42d_CeC4	Zhejiang	Peking ducks	D42
PD42d_CeC5	Zhejiang	Peking ducks	D42
PD42d_CeC6	Zhejiang	Peking ducks	D42
PD42d_CeC8	Zhejiang	Peking ducks	D42
PD42d_CeC7	Zhejiang	Peking ducks	D42
PD70d_CeC1	Zhejiang	Peking ducks	D70
PD70d_CeC2	Zhejiang	Peking ducks	D70
PD70d_CeC3	Zhejiang	Peking ducks	D70
PD70d_CeC4	Zhejiang	Peking ducks	D70
PD70d_CeC5	Zhejiang	Peking ducks	D70
PD70d_CeC6	Zhejiang	Peking ducks	D70
PD70d_CeC7	Zhejiang	Peking ducks	D70
PD70d_CeC8	Zhejiang	Peking ducks	D70

## Sheet: Table S4
Samples for the duck microbiome analysis under different rearing conditions
Sample ID	location	Breeds	Rearing systerm
ANCeC1	Anhui	Peking ducks	WOW
ANCeC2	Anhui	Peking ducks	WOW
ANCeC3	Anhui	Peking ducks	WOW
ANCeC4	Anhui	Peking ducks	WOW
ANCeC5	Anhui	Peking ducks	WOW
ANCeC6	Anhui	Peking ducks	WOW
ANCeC7	Anhui	Peking ducks	WOW
CeC1	Shanghai	Muscovy ducks	WW
CeC105	Zhejiang	Muscovy ducks	WW
CeC108	Shanghai	Muscovy ducks	WW
CeC112	Shanghai	Muscovy ducks	WW
CeC113	Shanghai	Muscovy ducks	WW
CeC123	Shanghai	Muscovy ducks	WW
CeC124	Shanghai	Muscovy ducks	WW
CeC139	Shanghai	Muscovy ducks	WW
CeC149	Shanghai	Muscovy ducks	WW
CeC161	Shanghai	Muscovy ducks	WW
CeC164	Shanghai	Muscovy ducks	WW
CeC166	Zhejiang	Muscovy ducks	WW
CeC186	Shanghai	Muscovy ducks	WW
CeC192	Zhejiang	Muscovy ducks	WW
CeC198	Zhejiang	Muscovy ducks	WW
CeC200	Shanghai	Muscovy ducks	WW
CeC28	Zhejiang	Muscovy ducks	WW
CeC35	Shanghai	Muscovy ducks	WW
CeC38	Zhejiang	Muscovy ducks	WW
CeC41	Shanghai	Muscovy ducks	WW
CeC42	Shanghai	Muscovy ducks	WW
CeC51	Shanghai	Muscovy ducks	WW
CeC6	Zhejiang	Muscovy ducks	WW
CeC61	Shanghai	Muscovy ducks	WW
CeC66	Shanghai	Muscovy ducks	WW
CeC67	Zhejiang	Muscovy ducks	WW
CeC68	Zhejiang	Muscovy ducks	WW
CeC69	Shanghai	Muscovy ducks	WW
CeC70	Shanghai	Muscovy ducks	WW
CeC89	Zhejiang	Muscovy ducks	WW
FJCeC1	Fujian	Partridge ducks	WW
FJCeC2	Fujian	Partridge ducks	WW
FJCeC3	Fujian	Partridge ducks	WW
FJCeC4	Fujian	Partridge ducks	WW
FJCeC5	Fujian	Partridge ducks	WW
FJCeC6	Fujian	Partridge ducks	WW
GZCeC-10	Jiangxi	Partridge ducks	WW
GZCeC-24	Jiangxi	Partridge ducks	WW
GZCeC-25	Jiangxi	Partridge ducks	WW
GZCeC-26	Jiangxi	Partridge ducks	WW
GZCeC-27	Jiangxi	Partridge ducks	WW
GZCeC-28	Jiangxi	Partridge ducks	WW
GZCeC-29	Jiangxi	Partridge ducks	WW
GZCeC-30	Jiangxi	Partridge ducks	WW
GZCeC-6	Jiangxi	Partridge ducks	WW
GZCeC-7	Jiangxi	Partridge ducks	WW
GZCeC-8	Jiangxi	Partridge ducks	WW
GZCeC-9	Jiangxi	Partridge ducks	WW
HBCeC1	Hebei	Peking ducks	WOW
HBCeC2	Hebei	Peking ducks	WOW
HBCeC3	Hebei	Peking ducks	WOW
HBCeC4	Hebei	Peking ducks	WOW
HBCeC5	Hebei	Peking ducks	WOW
HBCeC6	Hebei	Peking ducks	WOW
HEBCeC-10	Heilongjiang	Peking ducks	WW
HEBCeC-15	Heilongjiang	Peking ducks	WW
HEBCeC-17	Heilongjiang	Peking ducks	WW
HEBCeC-18	Heilongjiang	Peking ducks	WW
HEBCeC-21	Heilongjiang	Peking ducks	WW
HEBCeC-22	Heilongjiang	Peking ducks	WW
HEBCeC-25	Heilongjiang	Peking ducks	WW
HEBCeC-30	Heilongjiang	Peking ducks	WW
HEBCeC-4	Heilongjiang	Peking ducks	WW
HEBCeC-5	Heilongjiang	Peking ducks	WW
HEBCeC-7	Heilongjiang	Peking ducks	WW
HEBCeC-8	Heilongjiang	Peking ducks	WW
HNCeC10	Henan	Partridge ducks	WOW
HNCeC11	Henan	Partridge ducks	WOW
HNCeC12	Henan	Partridge ducks	WOW
HNCeC13	Henan	Partridge ducks	WOW
HNCeC14	Henan	Partridge ducks	WOW
HNCeC15	Henan	Partridge ducks	WOW
HNCeC16	Henan	Partridge ducks	WOW
HNCeC17	Henan	Partridge ducks	WOW
HNCeC18	Henan	Partridge ducks	WOW
HNCeC4	Henan	Partridge ducks	WOW
HNCeC5	Henan	Partridge ducks	WOW
HNCeC6	Henan	Partridge ducks	WOW
HNCeC7	Henan	Partridge ducks	WOW
HNCeC8	Henan	Partridge ducks	WOW
JSCeC1	Jiangsu	Partridge ducks	WOW
JSCeC2	Jiangsu	Partridge ducks	WOW
JSCeC3	Jiangsu	Partridge ducks	WOW
JSCeC4	Jiangsu	Partridge ducks	WOW
JSCeC5	Jiangsu	Partridge ducks	WOW
JSCeC6	Jiangsu	Partridge ducks	WOW
MD70d_CeC1	Zhejiang	Muscovy ducks	WOW
MD70d_CeC2	Zhejiang	Muscovy ducks	WOW
MD70d_CeC3	Zhejiang	Muscovy ducks	WOW
MD70d_CeC4	Zhejiang	Muscovy ducks	WOW
MD70d_CeC5	Zhejiang	Muscovy ducks	WOW
MD70d_CeC6	Zhejiang	Muscovy ducks	WOW
MD70d_CeC7	Zhejiang	Muscovy ducks	WOW
MD70d_CeC8	Zhejiang	Muscovy ducks	WOW
MD70dCeC1	Zhejiang	Muscovy ducks	WOW
MD70dCeC2	Zhejiang	Muscovy ducks	WOW
MD70dCeC3	Zhejiang	Muscovy ducks	WOW
MD70dCeC4	Zhejiang	Muscovy ducks	WOW
MD70dCeC5	Zhejiang	Muscovy ducks	WOW
MD70dCeC6	Zhejiang	Muscovy ducks	WOW
PD70d_CeC1	Zhejiang	Peking ducks	WOW
PD70d_CeC2	Zhejiang	Peking ducks	WOW
PD70d_CeC3	Zhejiang	Peking ducks	WOW
PD70d_CeC4	Zhejiang	Peking ducks	WOW
PD70d_CeC5	Zhejiang	Peking ducks	WOW
PD70d_CeC6	Zhejiang	Peking ducks	WOW
PD70d_CeC7	Zhejiang	Peking ducks	WOW
PD70d_CeC8	Zhejiang	Peking ducks	WOW
PD70dCeC1	Zhejiang	Peking ducks	WOW
PD70dCeC2	Zhejiang	Peking ducks	WOW
PD70dCeC3	Zhejiang	Peking ducks	WOW
PD70dCeC4	Zhejiang	Peking ducks	WOW
PD70dCeC5	Zhejiang	Peking ducks	WOW
PD70dCeC6	Zhejiang	Peking ducks	WOW
SDCeC1	Shandong	Peking ducks	WOW
SDCeC2	Shandong	Peking ducks	WOW
SDCeC3	Shandong	Peking ducks	WOW
SDCeC4	Shandong	Peking ducks	WOW
SDCeC5	Shandong	Peking ducks	WOW
SDCeC6	Shandong	Peking ducks	WOW
SDQCeC10L	Zhejiang	Partridge ducks	WW
SDQCeC11L	Zhejiang	Partridge ducks	WW
SDQCeC1L	Zhejiang	Partridge ducks	WW
SDQCeC1R	Zhejiang	Partridge ducks	WW
SDQCeC2L	Zhejiang	Partridge ducks	WW
SDQCeC3L	Zhejiang	Partridge ducks	WW
SDQCeC4L	Zhejiang	Partridge ducks	WW
SDQCeC4R	Zhejiang	Partridge ducks	WW
SDQCeC5L	Zhejiang	Partridge ducks	WW
SDQCeC7R	Zhejiang	Partridge ducks	WW
SDQCeC8L	Zhejiang	Partridge ducks	WW
SDQCeC8R	Zhejiang	Partridge ducks	WW
SDQCeC9L	Zhejiang	Partridge ducks	WW
SDQCeC9R	Zhejiang	Partridge ducks	WW
SHCeC1	Shanghai	Muscovy ducks	WOW
SHCeC12	Shanghai	Muscovy ducks	WOW
SHCeC15	Shanghai	Muscovy ducks	WOW
SHCeC16	Shanghai	Muscovy ducks	WOW
SHCeC17	Shanghai	Muscovy ducks	WOW
SHCeC18	Shanghai	Muscovy ducks	WOW
SHCeC24	Shanghai	Muscovy ducks	WOW
SHCeC26	Shanghai	Muscovy ducks	WOW
SHCeC27	Shanghai	Muscovy ducks	WOW
SHCeC28	Shanghai	Muscovy ducks	WOW
SHCeC4	Shanghai	Muscovy ducks	WOW
SHCeC7	Shanghai	Muscovy ducks	WOW
SSCeC-1	Guizhou	Partridge ducks	WW
SSCeC-10	Guizhou	Partridge ducks	WW
SSCeC-2	Guizhou	Partridge ducks	WW
SSCeC-3	Guizhou	Partridge ducks	WW
SSCeC-4	Guizhou	Partridge ducks	WW
SSCeC-5	Guizhou	Partridge ducks	WW
SSCeC-6	Guizhou	Partridge ducks	WW
SSCeC-7	Guizhou	Partridge ducks	WW
SSCeC-8	Guizhou	Partridge ducks	WW
SSCeC-9	Guizhou	Partridge ducks	WW
SXCeC1	Zhejiang	Partridge ducks	WOW
SXCeC2	Zhejiang	Partridge ducks	WOW
SXCeC3	Zhejiang	Partridge ducks	WOW
SXCeC4	Zhejiang	Partridge ducks	WOW
SXCeC5	Zhejiang	Partridge ducks	WOW
SXCeC6	Zhejiang	Partridge ducks	WOW
WFHCeC11L	Zhejiang	Mallards	WW
WFHCeC12L	Zhejiang	Mallards	WW
WFHCeC13L	Zhejiang	Mallards	WW
WFHCeC14L	Zhejiang	Mallards	WW
WFHCeC16L	Zhejiang	Mallards	WW
WFHCeC1L	Zhejiang	Mallards	WW
WFHCeC21L	Zhejiang	Mallards	WW
WFHCeC22L	Zhejiang	Mallards	WW
WFHCeC23L	Zhejiang	Mallards	WW
WFHCeC24L	Zhejiang	Mallards	WW
WFHCeC25L	Zhejiang	Mallards	WW
WFHCeC2L	Zhejiang	Mallards	WW
WFHCeC3L	Zhejiang	Mallards	WW
WFHCeC4L	Zhejiang	Mallards	WW
WFHCeC6L	Zhejiang	Mallards	WW
WHYCeC1L	Zhejiang	Mallards	WW
WHYCeC1R	Zhejiang	Mallards	WW
WHYCeC2L	Zhejiang	Mallards	WW
WHYCeC2R	Zhejiang	Mallards	WW
WHYCeC3L	Zhejiang	Mallards	WW
WHYCeC3R	Zhejiang	Mallards	WW
WHYCeC4L	Zhejiang	Mallards	WW
WHYCeC4R	Zhejiang	Mallards	WW
WHYCeC5L	Zhejiang	Mallards	WW
WHYCeC5R	Zhejiang	Mallards	WW
WHYCeC6L	Zhejiang	Mallards	WW
WHYCeC6R	Zhejiang	Mallards	WW
WHYCeC7L	Zhejiang	Mallards	WW
WHYCeC7R	Zhejiang	Mallards	WW
WHYCeC8	Zhejiang	Mallards	WW
WNCeC1L	Zhejiang	Mallards	WOW
WNCeC2L	Zhejiang	Mallards	WOW
WNFCeC1L	Zhejiang	Mallards	WOW
WNFCeC2L	Zhejiang	Mallards	WOW
WNFCeC3L	Zhejiang	Mallards	WOW
WNFCeC4L	Zhejiang	Mallards	WOW

## Sheet: Table S5
The information of microbial gene catalogs
Sample ID	Assembly	Data production
		Read length (bp)	# of raw reads	Raw data (Gb)	% Host DNA	# of high quality reads	High quality data (Gb)
AHCeC1	MEGAHIT	150	95976412	14.3965	44.34	50486024	7.5401
AHCeC2	MEGAHIT	150	108003296	16.2005	42.84	58230730	8.69323
AHCeC3	MEGAHIT	150	97267194	14.5901	35.09	58945672	8.79475
AHCeC4	MEGAHIT	150	92045328	13.8068	9.47	79513718	11.8743
AHCeC5	MEGAHIT	150	96647406	14.4971	48.46	46517494	6.94437
AHCeC6	MEGAHIT	150	102920300	15.438	12.92	85405096	12.7564
AHCeC7	MEGAHIT	150	100500752	15.0751	21.56	74792506	11.1685
CeC1	MEGAHIT	150	91239692	13.686	77.51	16857800	2.51402
CeC105	MEGAHIT	150	158528532	23.7793	86.05	17834580	2.64824
CeC108	MEGAHIT	150	70132844	10.5199	83.8	9373048	1.39431
CeC112	MEGAHIT	150	60706888	9.10603	90.71	4867716	0.72158
CeC113	MEGAHIT	150	77153880	11.5731	92.98	4414536	0.65771
CeC123	MEGAHIT	150	80803278	12.1205	94.82	3500078	0.521394
CeC124	MEGAHIT	150	73651634	11.0477	96.74	1963392	0.292253
CeC139	MEGAHIT	150	93044620	13.9567	82.24	13411440	1.99815
CeC149	MEGAHIT	150	104626940	15.694	79.84	17368352	2.59033
CeC161	MEGAHIT	150	85875558	12.8813	74.49	17896836	2.66627
CeC164	MEGAHIT	150	96883454	14.5325	65.88	25164894	3.75179
CeC166	MEGAHIT	150	144188578	21.6283	86.24	14533976	2.16743
CeC186	MEGAHIT	150	85174406	12.7762	82.71	11079648	1.65152
CeC192	MEGAHIT	150	135158990	20.2738	34.51	80547624	12.0195
CeC198	MEGAHIT	150	179590800	26.9386	93.41	7177454	1.07001
CeC200	MEGAHIT	150	80438128	12.0657	65.66	22044994	3.28363
CeC28	MEGAHIT	150	161635046	24.2453	92.57	8877382	1.32299
CeC35	MEGAHIT	150	70076466	10.5115	76.01	13555488	2.01263
CeC38	MEGAHIT	150	245828938	36.8743	67.99	24586634	3.67761
CeC41	MEGAHIT	150	77227648	11.5841	88.33	7742368	1.15443
CeC42	MEGAHIT	150	95506086	14.3259	92.99	5427274	0.808664
CeC51	MEGAHIT	150	85395574	12.8093	79.69	13622752	2.0307
CeC6	MEGAHIT	150	171438434	25.7158	78.62	24140398	3.60212
CeC61	MEGAHIT	150	81116658	12.1675	86.53	8603934	1.28026
CeC66	MEGAHIT	150	97918774	14.6878	88.31	9087588	1.35466
CeC67	MEGAHIT	150	164361792	24.6543	74.09	26328408	3.93036
CeC68	MEGAHIT	150	137956754	20.6935	91.39	9376468	1.39732
CeC69	MEGAHIT	150	80018412	12.0028	91.73	5386194	0.801531
CeC70	MEGAHIT	150	77902804	11.6854	97.73	1477918	0.219486
CeC89	MEGAHIT	150	159519588	23.9279	87.31	13064068	1.94936
FJCeC1	MEGAHIT	150	84298040	12.6447	27.99	57276332	8.55874
FJCeC2	MEGAHIT	150	84596958	12.6895	11.43	71690958	10.7174
FJCeC3	MEGAHIT	150	80845511	12.1268	10.91	68945662	10.3073
FJCeC4	MEGAHIT	150	88540334	13.2811	26.27	62220666	9.3023
FJCeC5	MEGAHIT	150	91793336	13.769	8.69	80244004	11.9958
FJCeC6	MEGAHIT	150	85010966	12.7516	33.79	53366466	7.97807
GZCeC-10	MEGAHIT	150	147277850	22.0917	69.81	35259798	5.25599
GZCeC-24	MEGAHIT	150	157424956	23.6137	98.92	1392738	0.206785
GZCeC-25	MEGAHIT	150	153396858	23.0095	97.99	2500548	0.371403
GZCeC-26	MEGAHIT	150	158401838	23.7603	76.71	28506442	4.25058
GZCeC-27	MEGAHIT	150	148181902	22.2273	99.64	451716	0.0666211
GZCeC-28	MEGAHIT	150	166683066	25.0025	96.04	5183990	0.771501
GZCeC-29	MEGAHIT	150	163059808	24.459	98.27	2329626	0.346488
GZCeC-30	MEGAHIT	150	157589122	23.6384	93.32	7151572	1.06512
GZCeC-6	MEGAHIT	150	152764386	22.9147	94.47	6674096	0.993965
GZCeC-7	MEGAHIT	150	170219144	25.5329	99.07	1284132	0.190474
GZCeC-8	MEGAHIT	150	171902936	25.7854	96.05	5527026	0.822746
GZCeC-9	MEGAHIT	150	138624052	20.7936	96.9	3434866	0.510885
HBCeC1	MEGAHIT	150	153167160	22.9751	79.9	25317576	3.77307
HBCeC2	MEGAHIT	150	155532726	23.3299	70.5	37165462	5.53817
HBCeC3	MEGAHIT	150	174001856	26.1003	74.57	35551354	5.29695
HBCeC4	MEGAHIT	150	152066004	22.8099	67.97	38493768	5.73591
HBCeC5	MEGAHIT	150	143689130	21.5534	81.19	21295782	3.17189
HBCeC6	MEGAHIT	150	148420334	22.2631	72.51	32233632	4.80211
HEBCeC-10	MEGAHIT	150	148048870	22.2073	94.89	5938886	0.884837
HEBCeC-15	MEGAHIT	150	137860394	20.6791	63.18	39728862	5.92085
HEBCeC-17	MEGAHIT	150	155551596	23.3327	30.28	85658400	12.7975
HEBCeC-18	MEGAHIT	150	154962584	23.2444	32.95	77910456	11.6396
HEBCeC-21	MEGAHIT	150	139122636	20.8684	26.87	78898458	11.7915
HEBCeC-22	MEGAHIT	150	140752228	21.1128	92.44	7629208	1.13735
HEBCeC-25	MEGAHIT	150	134507020	20.1761	28.91	78747180	11.7687
HEBCeC-30	MEGAHIT	150	148371730	22.2558	60.47	43821298	6.53738
HEBCeC-4	MEGAHIT	150	146410282	21.9615	86.41	15951068	2.37691
HEBCeC-5	MEGAHIT	150	149393196	22.409	90.7	11150780	1.66177
HEBCeC-7	MEGAHIT	150	150702264	22.6053	63.44	44800408	6.68574
HEBCeC-8	MEGAHIT	150	146710140	22.0065	89.07	12466546	1.85793
HNCeC10	MEGAHIT	150	140921308	21.1382	15.87	96771170	14.4499
HNCeC11	MEGAHIT	150	136764698	20.5147	17.44	89784066	13.4038
HNCeC12	MEGAHIT	150	169750484	25.4626	53.84	60403142	9.01917
HNCeC13	MEGAHIT	150	156654088	23.4981	17.92	100093570	14.9604
HNCeC14	MEGAHIT	150	168808110	25.3212	63.1	45696664	6.81401
HNCeC15	MEGAHIT	150	148523544	22.2785	17.26	97936944	14.6423
HNCeC16	MEGAHIT	150	149574432	22.4362	14.72	102680108	15.3523
HNCeC17	MEGAHIT	150	139306062	20.8959	18.1	90287050	13.4961
HNCeC18	MEGAHIT	150	146397270	21.9596	17.41	95117534	14.201
HNCeC4	MEGAHIT	150	133143462	19.9715	13.93	98759472	14.7654
HNCeC5	MEGAHIT	150	142098016	21.3147	14.42	102847914	15.3724
HNCeC6	MEGAHIT	150	139874108	20.9811	14.79	100551426	15.0291
HNCeC7	MEGAHIT	150	138881814	20.8323	18.65	90014326	13.4556
HNCeC8	MEGAHIT	150	139950482	20.9926	22.28	84565738	12.6385
JSCeC1	MEGAHIT	150	95715234	14.3573	67.61	29248602	4.37115
JSCeC2	MEGAHIT	150	94133314	14.12	20.01	71910582	10.7479
JSCeC3	MEGAHIT	150	136079956	20.412	35.03	84191478	12.5848
JSCeC4	MEGAHIT	150	84680418	12.7021	34.36	52407232	7.83177
JSCeC5	MEGAHIT	150	100498164	15.0747	42.99	53890942	8.05017
JSCeC6	MEGAHIT	150	86293610	12.944	48.54	41987146	6.27466
MD14d_CeC_1	MEGAHIT	150	51526882	7.72903	68.91	15268400	2.28186
MD14d_CeC_2	MEGAHIT	150	59195168	8.87928	66.34	18984810	2.83643
MD14d_CeC_3	MEGAHIT	150	51332798	7.69992	51.13	23924554	3.57465
MD14d_CeC_4	MEGAHIT	150	57613738	8.64206	48.35	28561660	4.26992
MD14d_CeC_5	MEGAHIT	150	56067292	8.41009	62.96	19903396	2.97513
MD14d_CeC_6	MEGAHIT	150	51979062	7.79686	65.51	17125172	2.5592
MD14d_CeC_7	MEGAHIT	150	67364638	10.1047	42.87	37113136	5.54862
MD14d_CeC_8	MEGAHIT	150	66724100	10.0086	49.34	32465948	4.85285
MD3d_CeC_1	MEGAHIT	150	60532232	9.07983	82.17	10161322	1.51851
MD3d_CeC_2	MEGAHIT	150	63879208	9.58188	86.52	8193688	1.22433
MD3d_CeC_3	MEGAHIT	150	59139462	8.87092	84.12	8847088	1.32119
MD3d_CeC_4	MEGAHIT	150	56082312	8.41235	77.03	12077718	1.80469
MD3d_CeC_5	MEGAHIT	150	65007824	9.75117	79.89	12303694	1.8385
MD3d_CeC_6	MEGAHIT	150	66858300	10.0287	83.19	10632622	1.58828
MD3d_CeC_7	MEGAHIT	150	64502152	9.67532	77.79	13506064	2.01789
MD3d_CeC_8	MEGAHIT	150	71084018	10.6626	65.91	22938908	3.43013
MD42d_CeC1	MEGAHIT	150	53239232	7.98588	47.13	26845566	4.01227
MD42d_CeC2	MEGAHIT	150	64331844	9.64978	75.92	14703090	2.19625
MD42d_CeC3	MEGAHIT	150	47195658	7.07935	29.24	32016434	4.78364
MD42d_CeC4	MEGAHIT	150	59977678	8.99665	52.57	27138692	4.05565
MD42d_CeC5	MEGAHIT	150	54085356	8.1128	28.74	36892960	5.50453
MD42d_CeC6	MEGAHIT	150	58852164	8.82782	42.11	32662788	4.88181
MD42d_CeC7	MEGAHIT	150	58899732	8.83496	38.94	34584074	5.17062
MD42d_CeC8	MEGAHIT	150	63244954	9.48674	66.36	20389794	3.04812
MD70dCeC1	MEGAHIT	150	50094856	7.51423	33.49	31837164	4.75983
MD70d_CeC1	MEGAHIT	150	67886624	10.183	63.16	23885358	3.5712
MD70dCeC2	MEGAHIT	150	58650816	8.79762	73.58	14794702	2.21126
MD70d_CeC2	MEGAHIT	150	62528178	9.37923	51.9	28817136	4.30662
MD70dCeC3	MEGAHIT	150	65374310	9.80615	33.91	41280894	6.1695
MD70d_CeC3	MEGAHIT	150	60469696	9.07045	64.4	20595618	3.0794
MD70dCeC4	MEGAHIT	150	64272620	9.64089	74.22	15668950	2.33828
MD70d_CeC4	MEGAHIT	150	63892598	9.58389	52.96	28757634	4.29703
MD70dCeC5	MEGAHIT	150	177533572	26.63	64.91	45927346	6.85027
MD70d_CeC5	MEGAHIT	150	184807996	27.7212	80.82	26334548	3.92968
MD70dCeC6	MEGAHIT	150	184827474	27.7241	86.59	18523578	2.76256
MD70d_CeC6	MEGAHIT	150	179146032	26.8719	75.86	32686962	4.87675
MD70d_CeC7	MEGAHIT	150	202556126	30.3834	66.33	49734294	7.41907
MD70d_CeC8	MEGAHIT	150	185538522	27.8308	87.46	16741116	2.49617
MD70dCoC1	MEGAHIT	150	176360394	26.4541	99.44	735390	0.108038
MD70dCoC2	MEGAHIT	150	162019804	24.303	99.74	324758	0.0472892
MD70dCoC3	MEGAHIT	150	172092354	25.8139	93.55	8646744	1.28807
MD70dCoC4	MEGAHIT	150	176722536	26.5084	95.2	6476736	0.964858
MD70dCoC5	MEGAHIT	150	173383748	26.0076	99.3	944694	0.139192
MD70dCoC7	MEGAHIT	150	151039056	22.6559	93.01	8510684	1.26857
MD70dduC1	MEGAHIT	150	141525264	21.2288	99.67	392908	0.0574398
MD70dduC2	MEGAHIT	150	141274114	21.1911	99.74	287964	0.0419352
MD70dduC3	MEGAHIT	150	144163728	21.6246	99.72	333150	0.0485601
MD70dduC4	MEGAHIT	150	170984982	25.6477	99.63	536922	0.0786165
MD70dduC5	MEGAHIT	150	140991934	21.1488	99.7	354072	0.051726
MD70dduC7	MEGAHIT	150	141184348	21.1777	99.7	354380	0.0515291
MD70dIlC1	MEGAHIT	150	147453874	22.1181	99.62	453608	0.065939
MD70dIlC2	MEGAHIT	150	143572256	21.5358	99.32	694684	0.101326
MD70dIlC3	MEGAHIT	150	145693490	21.854	99.7	352708	0.0513497
MD70dIlC4	MEGAHIT	150	143245482	21.4868	99.28	797854	0.116889
MD70dIlC5	MEGAHIT	150	143542870	21.5314	99.66	369644	0.0534008
MD70dIlC7	MEGAHIT	150	147852490	22.1779	99.74	294368	0.0426162
MD70djeC1	MEGAHIT	150	140364448	21.0547	99.72	316026	0.0461067
MD70djeC2	MEGAHIT	150	137851686	20.6778	99.74	286764	0.0419267
MD70djeC3	MEGAHIT	150	137393486	20.609	99.73	295494	0.0428627
MD70djeC4	MEGAHIT	150	140315586	21.0473	99.72	313992	0.0459369
MD70djeC5	MEGAHIT	150	148633094	22.295	99.73	316260	0.0460843
MD70djeC6	MEGAHIT	150	136468680	20.4703	99.73	288130	0.0417814
MD7d_CeC_1	MEGAHIT	150	60802510	9.12038	78.07	12703778	1.89902
MD7d_CeC_2	MEGAHIT	150	63179786	9.47697	80.52	11735840	1.75411
MD7d_CeC_3	MEGAHIT	150	82666890	12.4	63.6	28696116	4.29015
MD7d_CeC_4	MEGAHIT	150	42813810	6.42207	67.84	13116296	1.96051
MD7d_CeC_5	MEGAHIT	150	69310198	10.3965	71.89	18530450	2.76816
MD7d_CeC_6	MEGAHIT	150	48834436	7.32517	48.47	24032732	3.59269
MD7d_CeC_7	MEGAHIT	150	64405274	9.66079	77.18	13533232	2.01352
MD7d_CeC_8	MEGAHIT	150	72570336	10.8856	73.91	18021028	2.69248
PD14d_CeC_1	MEGAHIT	150	49851846	7.47778	69.17	14644380	2.18932
PD14d_CeC_2	MEGAHIT	150	50471866	7.57078	74.33	12372724	1.84998
PD14d_CeC_3	MEGAHIT	150	45714916	6.85724	76.72	10157134	1.51868
PD14d_CeC_4	MEGAHIT	150	44104512	6.61568	83.55	6870194	1.02649
PD14d_CeC_5	MEGAHIT	150	46373574	6.95604	58.9	18226504	2.72508
PD14d_CeC_6	MEGAHIT	150	41163230	6.17448	67.21	12780236	1.90948
PD14d_CeC_7	MEGAHIT	150	42897000	6.43455	71.43	11652374	1.74138
PD14d_CeC_8	MEGAHIT	150	58859160	8.82887	68.06	17948554	2.68337
PD3d_CeC_1	MEGAHIT	150	51963416	7.79451	99.77	117484	0.0173065
PD3d_CeC_2	MEGAHIT	150	59055714	8.85836	92.43	4219184	0.630255
PD3d_CeC_3	MEGAHIT	150	51324404	7.69866	99.82	90432	0.0132519
PD3d_CeC_4	MEGAHIT	150	42473680	6.37105	99.85	60664	0.00893894
PD3d_CeC_5	MEGAHIT	150	46275190	6.94128	99.88	53302	0.0078561
PD3d_CeC_6	MEGAHIT	150	52040724	7.80611	99.82	91512	0.0132032
PD3d_CeC_7	MEGAHIT	150	42111126	6.31667	98.98	410436	0.0611239
PD3d_CeC_8	MEGAHIT	150	49832864	7.47493	99.78	104316	0.0153559
PD42d_CeC1	MEGAHIT	150	44437224	6.66558	19.63	34554408	5.16699
PD42d_CeC2	MEGAHIT	150	53163288	7.97449	32.33	34462748	5.1504
PD42d_CeC3	MEGAHIT	150	46254790	6.93822	67.29	14412924	2.15441
PD42d_CeC4	MEGAHIT	150	49718068	7.45771	28.26	34423322	5.14678
PD42d_CeC5	MEGAHIT	150	48743750	7.31156	47.33	24722656	3.69788
PD42d_CeC6	MEGAHIT	150	47787862	7.16818	26.19	34078182	5.09636
PD42d_CeC7	MEGAHIT	150	53838364	8.07575	25.3	38894596	5.81624
PD42d_CeC8	MEGAHIT	150	44336924	6.65054	41.26	24862226	3.7146
PD70dCeC1	MEGAHIT	150	46970300	7.04554	16.81	37884530	5.66546
PD70d_CeC1	MEGAHIT	150	52440116	7.86602	9.87	45824938	6.85196
PD70dCeC2	MEGAHIT	150	63334502	9.50018	7.7	57020360	8.53104
PD70d_CeC2	MEGAHIT	150	44527050	6.67906	21.58	33753666	5.04749
PD70dCeC3	MEGAHIT	150	53207184	7.98108	17.36	42593034	6.36951
PD70d_CeC3	MEGAHIT	150	67771754	10.1658	11.64	58129898	8.69405
PD70dCeC4	MEGAHIT	150	55645256	8.34679	7.23	50177876	7.50426
PD70d_CeC4	MEGAHIT	150	47442202	7.11633	21.69	35823202	5.35597
PD70dCeC5	MEGAHIT	150	184907962	27.7362	58.65	62418696	9.31184
PD70d_CeC5	MEGAHIT	150	187278420	28.0918	54.94	69513268	10.3725
PD70dCeC6	MEGAHIT	150	194479718	29.172	53.64	73082028	10.903
PD70d_CeC6	MEGAHIT	150	180180322	27.027	53.46	68155850	10.168
PD70d_CeC7	MEGAHIT	150	171615446	25.7423	55.49	62422292	9.31231
PD70d_CeC8	MEGAHIT	150	168748510	25.3123	59.88	55648312	8.29922
PD70dCoC1	MEGAHIT	150	179238752	26.8858	85.85	20372976	3.03916
PD70dCoC2	MEGAHIT	150	187050844	28.0576	99.79	301812	0.044666
PD70dCoC3	MEGAHIT	150	207300156	31.095	97.63	3447146	0.512775
PD70dCoC4	MEGAHIT	150	190564150	28.5846	98.74	1903968	0.283573
PD70dCoC5	MEGAHIT	150	191342632	28.7014	87.39	18275874	2.72473
PD70dCoC6	MEGAHIT	150	179273734	26.8911	99.76	334522	0.0495201
PD70dduC1	MEGAHIT	150	139886072	20.9829	99.97	37634	0.00543581
PD70dduC2	MEGAHIT	150	143676112	21.5514	99.97	44518	0.00638842
PD70dduC3	MEGAHIT	150	141104924	21.1657	99.96	46810	0.00677114
PD70dduC4	MEGAHIT	150	146581270	21.9872	99.96	49336	0.0071285
PD70dduC5	MEGAHIT	150	143755580	21.5633	99.97	45500	0.00658662
PD70dduC6	MEGAHIT	150	139066120	20.8599	99.97	43564	0.0062625
PD70dIlC1	MEGAHIT	150	137695956	20.6544	99.73	278612	0.0410663
PD70dIlC2	MEGAHIT	150	141697104	21.2546	99.95	58198	0.00834438
PD70dIlC3	MEGAHIT	150	142305622	21.3458	98.96	1114344	0.164825
PD70dIlC4	MEGAHIT	150	136352996	20.4529	99.9	98930	0.0145162
PD70dIlC5	MEGAHIT	150	137735638	20.6603	99.69	329278	0.0485774
PD70dIlC6	MEGAHIT	150	143197682	21.4797	99.95	60384	0.00864704
PD70djeC1	MEGAHIT	150	143495280	21.5243	99.97	42782	0.0061652
PD70djeC2	MEGAHIT	150	143278610	21.4918	99.94	74704	0.0107819
PD70djeC3	MEGAHIT	150	145414626	21.8122	99.96	48640	0.00696383
PD70djeC4	MEGAHIT	150	143294112	21.4941	99.95	58806	0.00835346
PD70djeC5	MEGAHIT	150	144473428	21.671	99.97	45106	0.00651305
PD70djeC6	MEGAHIT	150	139890560	20.9836	99.95	57648	0.00825479
PD7d_CeC_1	MEGAHIT	150	48789734	7.31846	75.43	11390684	1.70332
PD7d_CeC_2	MEGAHIT	150	49905704	7.48586	71.06	13772238	2.05916
PD7d_CeC_3	MEGAHIT	150	45629492	6.84442	84.76	6515760	0.973696
PD7d_CeC_4	MEGAHIT	150	44619198	6.69288	33.04	28692616	4.28844
PD7d_CeC_5	MEGAHIT	150	50374720	7.55621	38.59	29710964	4.4428
PD7d_CeC_6	MEGAHIT	150	58466400	8.76996	23.18	43366060	6.48233
PD7d_CeC_7	MEGAHIT	150	52225042	7.83376	71.69	14034434	2.09806
PD7d_CeC_8	MEGAHIT	150	50187368	7.52811	28.91	34100960	5.09557
QDCoC1	MEGAHIT	150	137475316	20.6213	98.89	1081928	0.160484
QDCoC14	MEGAHIT	150	152785384	22.9178	98.62	1594542	0.237577
QDCoC15	MEGAHIT	150	156222376	23.4334	99.11	1018780	0.151437
QDCoC19	MEGAHIT	150	139287710	20.8932	99.78	238708	0.0349645
QDCoC2	MEGAHIT	150	135060276	20.259	99.02	1005470	0.149647
QDCoC22	MEGAHIT	150	157538912	23.6308	98.46	1944682	0.289174
QDCoC29	MEGAHIT	150	150465036	22.5698	99.71	336332	0.0498939
QDCoC3	MEGAHIT	150	159327210	23.8991	99.87	162858	0.0238814
QDCoC30	MEGAHIT	150	139338516	20.9008	99.8	226882	0.0334642
QDCoC31	MEGAHIT	150	143916050	21.5874	99.91	97914	0.0143292
QDCoC35	MEGAHIT	150	168693626	25.304	99.82	249832	0.0367363
SDCeC1	MEGAHIT	150	140187346	21.0281	58.66	45663472	6.7983
SDCeC2	MEGAHIT	150	148388612	22.2583	66.51	41476196	6.18441
SDCeC3	MEGAHIT	150	136417202	20.4626	67.89	33044818	4.91925
SDCeC4	MEGAHIT	150	142179790	21.327	80.53	21095640	3.14271
SDCeC5	MEGAHIT	150	156317202	23.4476	57.73	51053384	7.60675
SDCeC6	MEGAHIT	150	143303894	21.4956	68.62	34065544	5.07204
SDQCeC10L	MEGAHIT	150	89777050	13.4666	61.64	32077086	4.78889
SDQCeC11L	MEGAHIT	150	91891520	13.7837	97.31	2294456	0.342203
SDQCeC1L	MEGAHIT	150	142583554	21.3875	15.48	98666768	14.7355
SDQCeC1R	MEGAHIT	150	97584800	14.6377	9.95	83502756	12.4681
SDQCeC2L	MEGAHIT	150	140473054	21.071	67.77	34600766	5.14947
SDQCeC3L	MEGAHIT	150	150041804	22.5063	47	62043116	9.2511
SDQCeC4L	MEGAHIT	150	175882498	26.3824	16.49	118982582	17.7698
SDQCeC4R	MEGAHIT	150	96876272	14.5314	35.31	58939796	8.79767
SDQCeC5L	MEGAHIT	150	99602674	14.9404	92.67	6760476	1.00884
SDQCeC7R	MEGAHIT	150	103183292	15.4775	92.46	7206400	1.07551
SDQCeC8L	MEGAHIT	150	174085034	26.1128	72.3	38152550	5.67714
SDQCeC8R	MEGAHIT	150	90368676	13.5553	66.01	28695322	4.28501
SDQCeC9L	MEGAHIT	150	165498104	24.8247	52.22	66021004	9.83784
SDQCeC9R	MEGAHIT	150	97443872	14.6166	25.13	68065186	10.1597
SDQCoC1	MEGAHIT	150	196800852	29.5201	97.21	4463234	0.660097
SDQCoC3	MEGAHIT	150	176680940	26.5021	95.8	5639918	0.838591
SDQCoC4	MEGAHIT	150	163947990	24.5922	90.53	10404988	1.5467
SDQCoC5	MEGAHIT	150	151378748	22.7068	47.91	65224052	9.71807
SDQCoC7	MEGAHIT	150	141088050	21.1632	82.46	16462374	2.45003
SDQCoC8	MEGAHIT	150	153658604	23.0488	95.21	5662376	0.842999
SDQDuC1	MEGAHIT	150	149744990	22.4617	99.31	660912	0.0972477
SDQDuC2	MEGAHIT	150	162137736	24.3207	99.8	199000	0.0284427
SDQDuC3	MEGAHIT	150	146282298	21.9423	99.41	636800	0.0941371
SDQDuC4	MEGAHIT	150	165381856	24.8073	99.89	138470	0.0197111
SDQDuC5	MEGAHIT	150	158383580	23.7575	99.91	110194	0.0157251
SDQDuC7	MEGAHIT	150	190728086	28.6092	99.39	610248	0.0889576
SDQILC1	MEGAHIT	150	138322378	20.7484	41.48	66500630	9.91822
SDQILC2	MEGAHIT	150	161283984	24.1926	67.96	37585494	5.5943
SDQILC4	MEGAHIT	150	147799586	22.1699	67.84	31695066	4.72308
SDQILC5	MEGAHIT	150	167073822	25.0611	51.18	67360484	10.0381
SDQILC8	MEGAHIT	150	157793428	23.669	96.81	4001356	0.596482
SDQILC9	MEGAHIT	150	169023564	25.3535	83.77	17161866	2.55547
SDQJeC1	MEGAHIT	150	159670648	23.9506	99.91	107360	0.0152394
SDQJeC2	MEGAHIT	150	179385656	26.9078	99.77	237094	0.034264
SDQJeC4	MEGAHIT	150	158235068	23.7353	99.91	107384	0.0152331
SDQJeC5	MEGAHIT	150	172714100	25.9071	99.86	180260	0.0261585
SDQJeC7	MEGAHIT	150	155952564	23.3929	99.83	190640	0.0274963
SDQJeC9	MEGAHIT	150	155133126	23.27	99.69	290114	0.0423142
SHCeC1	MEGAHIT	150	160507368	24.0761	58.09	53390552	7.96611
SHCeC12	MEGAHIT	150	164296450	24.6445	14.83	112099606	16.7685
SHCeC15	MEGAHIT	150	184078402	27.6118	56.28	57606196	8.60092
SHCeC16	MEGAHIT	150	158972760	23.8459	14.35	116344922	17.3994
SHCeC17	MEGAHIT	150	161875508	24.2813	14.17	107654696	16.0953
SHCeC18	MEGAHIT	150	154745196	23.2118	16.9	104901536	15.689
SHCeC24	MEGAHIT	150	214545710	32.1819	13.78	146260028	21.8722
SHCeC26	MEGAHIT	150	173731204	26.0597	17.76	105518202	15.7868
SHCeC27	MEGAHIT	150	145090722	21.7636	9.79	104109952	15.5564
SHCeC28	MEGAHIT	150	150500314	22.575	13.37	103123452	15.4226
SHCeC4	MEGAHIT	150	157688080	23.6532	54.05	56022724	8.35686
SHCeC7	MEGAHIT	150	178209630	26.7314	56.76	60188546	8.98332
SSCeC-1	MEGAHIT	150	144842520	21.7264	51.56	58822382	8.76339
SSCeC-10	MEGAHIT	150	148777404	22.3166	58.76	49633378	7.40385
SSCeC-2	MEGAHIT	150	139813938	20.9721	60.68	44903342	6.69218
SSCeC-3	MEGAHIT	150	152048982	22.8073	61.08	49086330	7.32129
SSCeC-4	MEGAHIT	150	141917414	21.2876	49.51	64508328	9.59823
SSCeC-5	MEGAHIT	150	138005282	20.7008	80.33	22555512	3.36445
SSCeC-6	MEGAHIT	150	150105112	22.5158	83.7	19606414	2.91969
SSCeC-7	MEGAHIT	150	149748290	22.4622	74.8	29086286	4.33609
SSCeC-8	MEGAHIT	150	144072530	21.6109	77.26	26450192	3.93888
SSCeC-9	MEGAHIT	150	164036360	24.6055	61.91	51420698	7.67155
SXCeC1	MEGAHIT	150	85534096	12.8301	61.53	31018370	4.63358
SXCeC2	MEGAHIT	150	88577286	13.2866	40.87	49626744	7.41572
SXCeC3	MEGAHIT	150	95126794	14.269	54.43	41052462	6.1347
SXCeC4	MEGAHIT	150	85093592	12.764	39.16	48852878	7.29862
SXCeC5	MEGAHIT	150	88578266	13.2867	54.47	37877180	5.65793
SXCeC6	MEGAHIT	150	83317926	12.4977	44.24	44075878	6.58735
WFHCeC11L	MEGAHIT	150	88283276	13.2425	13.89	72589512	10.8522
WFHCeC12L	MEGAHIT	150	84220466	12.6331	11.83	70606902	10.5539
WFHCeC13L	MEGAHIT	150	82641588	12.3962	12.35	68928002	10.3025
WFHCeC14L	MEGAHIT	150	89066250	13.3599	9.25	77270440	11.5514
WFHCeC16L	MEGAHIT	150	90685664	13.6028	10.05	77841684	11.6347
WFHCeC1L	MEGAHIT	150	93903654	14.0855	19.93	71259514	10.6423
WFHCeC21L	MEGAHIT	150	83082018	12.4623	10.96	70670518	10.5642
WFHCeC22L	MEGAHIT	150	86236970	12.9355	10.6	73764454	11.0261
WFHCeC23L	MEGAHIT	150	84540496	12.6811	12.69	70582058	10.5496
WFHCeC24L	MEGAHIT	150	82873554	12.431	12.4	69502824	10.3897
WFHCeC25L	MEGAHIT	150	85305900	12.7959	13.67	70090866	10.4755
WFHCeC2L	MEGAHIT	150	88759270	13.3139	19.79	67362408	10.058
WFHCeC3L	MEGAHIT	150	84183220	12.6275	38.71	46099632	6.88179
WFHCeC4L	MEGAHIT	150	99933038	14.99	42.3	54379110	8.12076
WFHCeC6L	MEGAHIT	150	87281020	13.0922	20.35	65879562	9.83836
WHYCeC1L	MEGAHIT	150	170832088	25.6248	45.5	74391370	11.1131
WHYCeC1R	MEGAHIT	150	101870996	15.2806	14.92	82030976	12.2463
WHYCeC2L	MEGAHIT	150	158656438	23.7985	53.65	60492386	9.03359
WHYCeC2R	MEGAHIT	150	101498972	15.2248	15.1	81520520	12.1716
WHYCeC3L	MEGAHIT	150	202120826	30.3181	17	127169860	19.0161
WHYCeC3R	MEGAHIT	150	89677244	13.4516	17.31	69900412	10.4437
WHYCeC4L	MEGAHIT	150	157866738	23.68	53.55	59570674	8.8971
WHYCeC4R	MEGAHIT	150	94875620	14.2313	12.39	78891394	11.7803
WHYCeC5L	MEGAHIT	150	174711130	26.2067	48.97	76369458	11.4077
WHYCeC5R	MEGAHIT	150	91956138	13.7934	39.17	52670678	7.86581
WHYCeC6L	MEGAHIT	150	158753376	23.813	54.21	59669638	8.9096
WHYCeC6R	MEGAHIT	150	99669340	14.9504	17.3	77960128	11.6426
WHYCeC7L	MEGAHIT	150	154395682	23.1594	14.56	111556732	16.6807
WHYCeC7R	MEGAHIT	150	88095286	13.2143	17.05	69104964	10.3137
WHYCeC8	MEGAHIT	150	160776732	24.1165	99.53	636122	0.0940531
WHYCoC1	MEGAHIT	150	186553498	27.983	75.13	33709532	5.03063
WHYCoC2	MEGAHIT	150	157301676	23.5953	85.75	11405688	1.70126
WHYCoC3	MEGAHIT	150	141128566	21.1693	24.59	84309872	12.6012
WHYCoC5	MEGAHIT	150	175650990	26.3476	97.58	3259772	0.485871
WHYCoC6	MEGAHIT	150	160408268	24.0612	76.55	23040672	3.43144
WHYCoC7	MEGAHIT	150	151621448	22.7432	63.81	41159696	6.14141
WHYDuC1	MEGAHIT	150	197809792	29.6715	99.86	194232	0.026922
WHYDuC2	MEGAHIT	150	173316518	25.9975	99.85	161532	0.0225175
WHYDuC6	MEGAHIT	150	175885494	26.3828	99.89	156422	0.0222431
WHYDuC7	MEGAHIT	150	154713500	23.207	99.9	110252	0.0154828
WHYDuC8	MEGAHIT	150	152259648	22.8389	99.9	106222	0.0152075
WHYILC1	MEGAHIT	150	188374770	28.2562	99.88	180260	0.0257197
WHYILC3	MEGAHIT	150	141430310	21.2145	77.67	19046284	2.84148
WHYILC4	MEGAHIT	150	147248564	22.0873	99.7	337882	0.0498219
WHYILC5	MEGAHIT	150	165221498	24.7832	99.51	630924	0.0931614
WHYILC6	MEGAHIT	150	138135360	20.7203	92.84	6821496	1.01244
WHYILC8	MEGAHIT	150	151483254	22.7225	99.89	129278	0.0188957
WHYJeC1	MEGAHIT	150	210693128	31.604	99.16	538866	0.0766389
WHYJeC2	MEGAHIT	150	203778364	30.5668	99.87	168096	0.023255
WHYJeC3	MEGAHIT	150	138821112	20.8232	99.9	120010	0.0170996
WHYJeC5	MEGAHIT	150	165865628	24.8798	99.9	139128	0.0199585
WHYJeC7	MEGAHIT	150	157073926	23.5611	99.94	75098	0.0108093
WHYJeC8	MEGAHIT	150	150475680	22.5714	99.92	98540	0.0140912
WNCeC1L	MEGAHIT	150	142469696	21.3705	44.12	54440746	8.13017
WNCeC2L	MEGAHIT	150	150787586	22.6181	81.78	21076882	3.14793
WNFCeC1L	MEGAHIT	150	159248700	23.8873	95.34	6208110	0.92616
WNFCeC2L	MEGAHIT	150	140921220	21.1382	99.02	1153268	0.17104
WNFCeC3L	MEGAHIT	150	141472860	21.2209	76.03	24167874	3.607
WNFCeC4L	MEGAHIT	150	153780294	23.067	57.55	51534390	7.68333

## Sheet: Table S6
Duck metagenome assembling and gene prediction
Sample ID	Assembly								Gene prediction				Map to RGMGC
	# of contigs	Total length (bp)	% GC content	Largest length (bp)	Average length (bp)	Contig N50 (bp)	Contig N90 (bp)	% reads assembled	# of ORFs	Average length (bp)	Total length(bp)	% of complete ORFs	# of mapped reads	% mapped ratio
AHCeC1	337364	484905779	0.480411	522126	1437.34	1825	611	0.6483	691168	635.61	4.39313e+08	0.338685	48506970	0.9608
AHCeC2	367958	549912378	0.480268	374255	1494.5	2050	614	0.6461	773484	644.29	4.98348e+08	0.359453	55953908	0.9609
AHCeC3	329432	489760488	0.472137	438456	1486.68	2034	614	0.6555	692111	641.56	4.44031e+08	0.357487	56847206	0.9644
AHCeC4	374275	586943876	0.481976	611217	1568.22	2225	626	0.6435	814518	653.2	5.32043e+08	0.378138	76786396	0.9657
AHCeC5	276127	419848216	0.465815	362982	1520.49	2128	615	0.6543	583728	653.25	381320316	0.365139	44996370	0.9673
AHCeC6	471664	726305202	0.488214	611155	1539.88	2134	626	0.6422	1014457	646.59	6.55938e+08	0.366299	82176782	0.9622
AHCeC7	454975	709892605	0.474911	485880	1560.29	2185	627	0.6431	986543	653.46	6.44666e+08	0.369253	71778368	0.9597
CeC1	134692	170326361	0.4932	262957	1264.56	1459	584	0.7469	248561	619.95	1.54095e+08	0.298474	8160860	0.9682
CeC105	124616	173859359	0.4823	279384	1395.16	1768	602	0.7243	246162	627.69	1.54513e+08	0.34682	8565948	0.9606
CeC108	84516	95349625	0.4724	127143	1128.18	1177	570	0.7381	147995	578.05	8.55485e+07	0.268381	4535617	0.9678
CeC112	44941	43590830	0.4688	38785	969.95	974	552	0.7272	69784	571.88	3.99081e+07	0.184398	2340884	0.9618
CeC113	42137	40369846	0.4967	39638	958.06	971	553	0.7355	64062	577.37	3.69875e+07	0.159908	2126702	0.9635
CeC123	33247	29245366	0.4838	53477	879.63	861	542	0.7144	49002	541.59	2.6539e+07	0.149973	1679512	0.9597
CeC124	16758	18588985	0.4757	30933	1109.26	1193	572	0.7211	26893	621.33	1.67094e+07	0.217045	919554	0.9367
CeC139	133069	149384383	0.4819	119089	1122.6	1199	575	0.7354	228498	590.93	1.35026e+08	0.245512	6509242	0.9707
CeC149	156092	199355174	0.4766	241112	1277.16	1478	591	0.7473	289246	624.44	1.80617e+08	0.298528	8432334	0.971
CeC161	144857	186881627	0.4804	239576	1290.11	1525	588	0.7516	271212	630.08	1.70885e+08	0.302383	8667437	0.9686
CeC164	211150	244711455	0.511506	263621	1158.95	1237	572	0.7897	370834	607.63	2.2533e+08	0.253817	24608748	0.9779
CeC166	133210	149497338	0.5038	67904	1122.26	1216	571	0.7486	225156	610.22	1.37395e+08	0.226461	7061332	0.9717
CeC186	91799	118452419	0.4916	311724	1290.34	1520	592	0.7554	165606	651.99	1.07973e+08	0.280612	5416285	0.9777
CeC192	375851	590635601	0.479363	417162	1571.46	2216	634	0.6877	802392	672.08	5.39272e+08	0.376317	78598370	0.9758
CeC198	59464	80846887	0.4816	192438	1359.59	1618	608	0.7633	109191	681.44	7.44071e+07	0.306445	3529513	0.9835
CeC200	171774	221472488	0.491589	216341	1289.32	1469	587	0.7745	321430	623.08	2.00277e+08	0.310273	21608502	0.9802
CeC28	88883	95440003	0.4965	119473	1073.77	1116	569	0.745	145064	599.51	8.69673e+07	0.213016	4307305	0.9704
CeC35	112354	138525014	0.4917	152252	1232.93	1420	577	0.7626	200577	634.66	1.27298e+08	0.272763	6583222	0.9713
CeC38	160075	181116697	0.480336	78900	1131.45	1218	572	0.8967	275481	594.54	1.63784e+08	0.256152	24370270	0.9912
CeC41	78305	79223070	0.4761	88932	1011.72	1035	560	0.7125	125114	574.67	7.18993e+07	0.194151	3732208	0.9641
CeC42	55585	50910735	0.4736	38824	915.9	910	549	0.7353	84411	549.7	4.64007e+07	0.161294	2617845	0.9647
CeC51	115114	137438909	0.4813	143529	1193.93	1319	579	0.7478	201262	623.54	1.25495e+08	0.259572	6628831	0.9732
CeC6	193240	254805857	0.478337	193923	1318.6	1531	601	0.7247	364615	639.45	2.33153e+08	0.307705	23503090	0.9736
CeC61	88838	90418810	0.4942	89463	1017.79	1036	558	0.7628	142175	585.66	8.32662e+07	0.195203	4179791	0.9716
CeC66	62734	92916300	0.485	188533	1481.11	1886	627	0.7649	123552	688.89	8.51137e+07	0.338319	4445648	0.9784
CeC67	192133	244876755	0.504127	328168	1274.52	1486	583	0.7944	354543	636.39	2.25628e+08	0.288487	25770244	0.9788
CeC68	90796	101512383	0.4923	116623	1118.02	1189	570	0.7609	151769	614.68	9.32894e+07	0.231292	4542898	0.969
CeC69	53183	51822512	0.4784	119381	974.41	976	552	0.732	83400	566.15	47216910	0.189245	2596684	0.9642
CeC70	8440	6535386	0.4618	118956	774.33	729	529	0.7222	10954	511.96	5.60801e+06	0.124064	700828	0.9484
CeC89	131643	135150450	0.4755	245158	1026.64	1047	562	0.7469	214685	578.31	1.24154e+08	0.206801	6347830	0.9718
FJCeC1	305781	495982758	0.508349	516010	1622.02	2411	635	0.6796	665166	681.4	4.53244e+08	0.378214	55850150	0.9751
FJCeC2	391521	646765694	0.501894	638831	1651.93	2437	649	0.6784	862282	678.87	5.85377e+08	0.374914	70020558	0.9767
FJCeC3	368541	582881536	0.515178	510875	1581.59	2289	631	0.6872	790495	670.28	5.29853e+08	0.361372	67194442	0.9746
FJCeC4	357919	568967304	0.494652	537157	1589.65	2228	641	0.6827	764056	673.72	5.1476e+08	0.36042	60876698	0.9784
FJCeC5	398661	638434852	0.509209	445225	1601.45	2305	639	0.6498	870519	667.36	5.8095e+08	0.369098	77684220	0.9681
FJCeC6	366534	568537772	0.498207	277491	1551.12	2134	643	0.6473	772163	666.38	5.14554e+08	0.347822	51690758	0.9686
GZCeC-10	177091	265608290	0.487911	354573	1499.84	2016	617	0.7695	356663	684.3	2.44064e+08	0.351559	34745004	0.9854
GZCeC-24	15200	13149082	0.4568	13778	865.07	826	542	0.6332	19460	564.36	1.09824e+07	0.124512	615520	0.8839
GZCeC-25	10781	11013641	0.3965	32888	1021.57	1002	549	0.6704	15720	595.33	9.35859e+06	0.223155	1140124	0.9119
GZCeC-26	138353	217893572	0.48832	438561	1574.91	2397	616	0.7623	283674	702.11	1.9917e+08	0.36708	27930610	0.9798
GZCeC-27	2300	1705309	0.4294	8034	741.43	713	528	0.4964	2251	361.88	814592	0.173256	185971	0.8234
GZCeC-28	18993	34865068	0.4213	485435	1835.67	3342	661	0.7611	41585	772.91	3.21415e+07	0.441433	2523825	0.9737
GZCeC-29	28764	22333983	0.4308	43231	776.45	746	535	0.5564	33471	550.05	1.84107e+07	0.087419	935810	0.8034
GZCeC-30	42132	58783543	0.4568	512933	1395.22	1762	610	0.7604	79972	678.42	5.42546e+07	0.323001	3472445	0.9711
GZCeC-6	50448	66293872	0.4776	221775	1314.1	1561	592	0.7394	89680	677.21	6.07322e+07	0.282237	3232264	0.9686
GZCeC-7	7076	6197971	0.4626	9720	875.91	853	542	0.6307	9440	532.56	5.02737e+06	0.155403	571888	0.8907
GZCeC-8	43790	52777138	0.4829	66474	1205.23	1342	582	0.7163	76097	598.41	4.55372e+07	0.297607	2626719	0.9505
GZCeC-9	23043	22750619	0.4298	58178	987.31	959	547	0.6609	32590	607.27	1.97909e+07	0.212366	1517695	0.8837
HBCeC1	141763	240605929	0.486088	449690	1697.24	2687	651	0.7492	314896	688.66	2.16856e+08	0.418068	24689700	0.9752
HBCeC2	184760	312484388	0.494464	514031	1691.3	2621	645	0.7632	406252	700.96	2.84766e+08	0.408547	36477900	0.9815
HBCeC3	190132	309780227	0.490476	568374	1629.29	2381	637	0.7639	408649	687.67	2.81016e+08	0.396602	34843882	0.9801
HBCeC4	140046	275778863	0.495758	499639	1969.2	3838	685	0.7676	349199	710.06	2.47952e+08	0.472719	37677700	0.9788
HBCeC5	120992	206756423	0.490557	453751	1708.84	2624	649	0.7393	269111	699.02	1.88114e+08	0.409437	20799590	0.9767
HBCeC6	156099	274087003	0.49074	446508	1755.85	2960	646	0.7593	357097	693.12	2.47511e+08	0.430468	31514822	0.9777
HEBCeC-10	62478	67253550	0.4493	56242	1076.43	1161	583	0.7091	93306	628.76	5.86671e+07	0.192496	2801966	0.9436
HEBCeC-15	193066	266734691	0.48827	371235	1381.57	1700	604	0.7619	368303	662.19	2.43887e+08	0.31287	39184576	0.9863
HEBCeC-17	394920	515181424	0.480436	307896	1304.52	1530	591	0.8125	737748	640.49	4.7252e+08	0.298629	84570538	0.9873
HEBCeC-18	424026	555451227	0.492775	341161	1309.95	1538	593	0.8118	804719	634.67	5.10731e+08	0.305565	77006694	0.9884
HEBCeC-21	306111	406410889	0.49268	201043	1327.66	1590	600	0.8127	583237	640.94	3.7382e+08	0.305546	78267270	0.992
HEBCeC-22	53555	68773423	0.441	198605	1284.16	1496	583	0.7388	94578	662.32	6.26409e+07	0.288397	3716187	0.9742
HEBCeC-25	422020	568061325	0.499248	372202	1346.05	1634	597	0.7993	806655	646.02	5.21115e+08	0.309536	77613220	0.9856
HEBCeC-30	248712	327193937	0.499398	283150	1315.55	1551	605	0.7588	457448	657.51	3.00777e+08	0.285488	43177124	0.9853
HEBCeC-4	85216	135879081	0.45	102475	1594.52	2610	617	0.7353	168376	724.35	1.21963e+08	0.354659	7611849	0.9544
HEBCeC-5	67696	107194208	0.4468	138025	1583.46	2489	627	0.7321	127797	745.84	9.53161e+07	0.333772	5283797	0.9477
HEBCeC-7	259042	362343612	0.47525	382881	1398.78	1747	614	0.7762	493884	666.79	3.29317e+08	0.327115	43577356	0.9727
HEBCeC-8	73920	114068407	0.4579	73977	1543.13	2533	611	0.7409	138228	731.79	1.01154e+08	0.332878	5952152	0.9549
HNCeC10	525763	689323407	0.520163	398496	1311.09	1573	595	0.8285	1004309	626.53	6.2923e+08	0.2985	95822812	0.9902
HNCeC11	544768	689207886	0.510899	233136	1265.14	1483	590	0.8365	1007402	625.53	6.3016e+08	0.284567	88949074	0.9907
HNCeC12	369455	459029983	0.482578	207603	1242.45	1419	586	0.7689	671651	621.51	4.17438e+08	0.273921	59195078	0.98
HNCeC13	457309	589333173	0.485916	342911	1288.7	1528	594	0.8111	852381	629.81	5.36838e+08	0.288173	99042586	0.9895
HNCeC14	313110	372325220	0.485246	308484	1189.12	1294	585	0.729	561475	602.26	3.38154e+08	0.267335	44197812	0.9672
HNCeC15	619551	772749402	0.501476	205906	1247.27	1450	591	0.8188	1141215	621.25	7.0898e+08	0.275976	96947780	0.9899
HNCeC16	611304	784383070	0.517581	136259	1283.13	1533	598	0.8207	1141070	628.8	717504816	0.281806	101807326	0.9915
HNCeC17	517478	657844125	0.484918	174186	1271.25	1506	591	0.8168	962247	624.42	6.00846e+08	0.288646	89348064	0.9896
HNCeC18	569699	711160942	0.511609	151524	1248.31	1446	592	0.8407	1047842	620.01	6.49673e+08	0.276947	94318546	0.9916
HNCeC4	296886	465315310	0.478175	333049	1567.32	2224	637	0.7683	626980	673.72	4.22409e+08	0.373718	97613862	0.9884
HNCeC5	367225	552749731	0.481843	204888	1505.21	2029	627	0.7801	757294	665.04	5.03631e+08	0.352718	101953136	0.9913
HNCeC6	483025	656683604	0.484691	229737	1359.52	1703	601	0.7751	930571	643.45	5.98776e+08	0.312368	99083374	0.9854
HNCeC7	511268	685055898	0.49865	261986	1339.92	1628	605	0.8171	980024	639.73	6.26951e+08	0.304466	89186194	0.9908
HNCeC8	568625	687317263	0.500696	132020	1208.74	1368	590	0.8201	1024546	615.28	6.30383e+08	0.258725	83534034	0.9878
JSCeC1	198501	321210828	0.489437	588844	1618.18	2446	625	0.6697	439269	653.29	2.8697e+08	0.39853	28277548	0.9668
JSCeC2	306751	554455074	0.498522	753341	1807.51	3211	656	0.6633	732739	679.02	4.97544e+08	0.430062	69753264	0.97
JSCeC3	348195	637388098	0.500348	802262	1830.55	3364	655	0.6717	832119	689.04	5.73363e+08	0.43544	81707828	0.9705
JSCeC4	259479	466558676	0.495482	480652	1798.06	3384	649	0.6519	615007	680.91	4.18764e+08	0.430605	50866458	0.9706
JSCeC5	290223	496297263	0.493928	480479	1710.05	2791	640	0.6556	667230	666.67	4.44822e+08	0.4126	52177210	0.9682
JSCeC6	248454	403447065	0.486836	480511	1623.83	2463	630	0.6478	551166	654.12	3.60529e+08	0.392707	40513396	0.9649
MD14d_CeC_1	72715	145302944	0.4766	941992	1998.25	4205	683	0.6305	188257	692.92	1.30447e+08	0.476593	7376164	0.9662
MD14d_CeC_2	110674	189927039	0.4903	941992	1716.09	2497	668	0.6331	258112	661.23	1.70671e+08	0.410035	9122201	0.961
MD14d_CeC_3	53562	126005327	0.470016	758471	2352.51	6136	758	0.6858	154446	734.17	1.1339e+08	0.526171	23271412	0.9727
MD14d_CeC_4	111081	236052469	0.501498	707059	2125.05	4837	714	0.6467	302259	704.56	2.1296e+08	0.492601	27759076	0.9719
MD14d_CeC_5	113528	198766049	0.4922	941992	1750.81	2599	675	0.6327	267919	667.94	1.78954e+08	0.414469	9571543	0.9618
MD14d_CeC_6	76009	155793512	0.4792	941992	2049.67	4395	693	0.6319	200089	700.2	1.40102e+08	0.484994	8282589	0.9673
MD14d_CeC_7	116108	276984996	0.500001	646183	2385.58	6161	768	0.6473	343830	727.2	2.50033e+08	0.531353	36088812	0.9724
MD14d_CeC_8	55150	143921210	0.468315	740616	2609.63	8071	796	0.6954	171672	752.55	1.29192e+08	0.564926	31615340	0.9738
MD3d_CeC_1	9495	27346121	0.496	427317	2880.05	35456	743	0.667	31601	740.12	2.33885e+07	0.652479	4863208	0.9572
MD3d_CeC_2	12226	23837904	0.5171	217373	1949.77	4100	674	0.6467	29592	666.63	1.97269e+07	0.512368	3919860	0.9568
MD3d_CeC_3	6073	15908096	0.5203	217710	2619.47	12840	695	0.6489	18283	712.37	1.30243e+07	0.649401	4246159	0.9599
MD3d_CeC_4	13187	28759625	0.533	483149	2180.9	5125	710	0.6733	36054	694.65	2.50449e+07	0.537832	5791265	0.959
MD3d_CeC_5	10706	29268750	0.4926	404262	2733.86	26639	740	0.6647	34183	730.51	2.4971e+07	0.631952	5894084	0.9581
MD3d_CeC_6	12721	25910157	0.5161	276000	2036.8	4172	698	0.6556	32122	676.07	2.17167e+07	0.52201	5106848	0.9606
MD3d_CeC_7	7202	17058195	0.5203	165036	2368.53	9833	675	0.6501	20420	688.52	1.40596e+07	0.609158	6505871	0.9634
MD3d_CeC_8	15636	35315807	0.525058	525435	2258.62	5042	750	0.6753	43732	704.08	3.07908e+07	0.549163	22051172	0.9613
MD42d_CeC1	53567	111728245	0.479034	753161	2085.77	6219	669	0.6905	140080	723.83	1.01394e+08	0.488392	26053620	0.9705
MD42d_CeC2	59094	98278263	0.4637	514425	1663.08	2491	627	0.6396	129629	678.84	8.79974e+07	0.401901	7035428	0.957
MD42d_CeC3	83200	158621518	0.476129	858160	1906.51	4462	651	0.6607	205909	698.09	1.43743e+08	0.453652	30963092	0.9671
MD42d_CeC4	79287	128237997	0.472384	858160	1617.39	2326	631	0.6577	174701	663.73	1.15954e+08	0.390971	26153556	0.9637
MD42d_CeC5	322345	304465023	0.420254	505818	944.532	856	549	0.4516	359392	428.67	1.54061e+08	0.298885	25611092	0.6942
MD42d_CeC6	104357	176027559	0.485134	505818	1686.78	2538	648	0.665	236701	675.16	1.59811e+08	0.398655	31522856	0.9651
MD42d_CeC7	82912	162993391	0.470343	858160	1965.86	4967	654	0.6697	209898	702.94	1.47546e+08	0.468308	33411672	0.9661
MD42d_CeC8	65208	125521310	0.459599	813251	1924.94	3697	668	0.6621	160081	706.13	1.13038e+08	0.452658	19602746	0.9614
MD70dCeC1	187872	305407813	0.506368	629395	1625.62	2465	625	0.7978	408174	685.47	2.79791e+08	0.392911	45151172	0.9831
MD70d_CeC1	151950	273417962	0.487035	858160	1799.39	3333	647	0.6532	365648	676.22	2.47258e+08	0.431185	30710128	0.9646
MD70dCeC2	145746	214557237	0.509173	401076	1472.13	1920	605	0.7794	295201	666.26	1.96681e+08	0.354243	25718318	0.9766
MD70d_CeC2	137485	216669328	0.487096	862070	1575.95	2261	619	0.6375	301476	646.65	1.94949e+08	0.383948	22774688	0.9535
MD70dCeC3	96389	151298892	0.5164	449153	1569.66	2249	624	0.7768	201463	686.21	1.38246e+08	0.376878	9050620	0.9772
MD70d_CeC3	82097	134974215	0.5025	858160	1644.08	2457	637	0.6339	183602	659.26	1.21041e+08	0.394429	7077785	0.9568
MD70dCeC4	181233	249018056	0.515462	449220	1374.02	1609	601	0.7907	349120	655.7	2.28918e+08	0.31629	32007072	0.9792
MD70d_CeC4	159358	238845063	0.498531	673057	1498.8	1901	618	0.6627	335156	644.99	2.16172e+08	0.354662	27661568	0.9599
MD70dCeC5	198266	320500299	0.506005	492344	1616.52	2423	624	0.8022	429975	682.66	2.93527e+08	0.391713	48893784	0.9831
MD70d_CeC5	185408	332344283	0.49066	858160	1792.5	3232	648	0.6603	445796	674.36	3.00627e+08	0.428885	39827806	0.9648
MD70dCeC6	89718	138377167	0.515	652545	1542.35	2142	622	0.7752	185863	680.09	1.26404e+08	0.368825	8188079	0.9782
MD70d_CeC6	121029	191363108	0.485764	494169	1581.13	2356	616	0.6388	266399	646.19	1.72144e+08	0.387167	19627622	0.953
MD70d_CeC7	85809	143183202	0.4996	753156	1668.62	2565	640	0.6331	193788	661.75	128239209	0.40246	7488974	0.9559
MD70d_CeC8	159761	239888476	0.498799	949137	1501.55	1908	619	0.6621	336712	644.82	2.17119e+08	0.355357	27601576	0.9598
MD70dCoC1	2923	4620159	0.3665	105993	1580.62	4676	593	0.5685	5327	623.35	3.32059e+06	0.542332	316658	0.8612
MD70dCoC2	1863	1401813	0.3953	5484	752.44	733	538	0.4364	1338	218.86	292835	0.220478	127922	0.7878
MD70dCoC3	61048	84326020	0.4897	396291	1381.3	1749	588	0.7709	115459	662.17	7.64535e+07	0.326904	4198426	0.9711
MD70dCoC4	47554	60472829	0.5081	401442	1271.66	1472	581	0.7829	83793	651.53	5.45937e+07	0.284129	3136359	0.9685
MD70dCoC5	3626	5363485	0.3705	106195	1479.17	1850	589	0.5625	6052	602.35	3.64542e+06	0.516028	406123	0.8598
MD70dCoC7	61727	85193242	0.4886	594153	1380.16	1748	589	0.7636	116834	659.92	7.71011e+07	0.326754	4126830	0.9698
MD70dduC1	2653	2086914	0.3981	3616	786.62	776	542	0.3759	1996	218.37	435867	0.227455	151544	0.7714
MD70dduC2	1847	1371313	0.3891	2449	742.45	730	533	0.392	1287	209.14	269163	0.210567	111629	0.7753
MD70dduC3	2304	1803288	0.3901	5065	782.67	774	540	0.3811	1704	213.92	364520	0.228873	127779	0.7671
MD70dduC4	3263	2711155	0.386	3779	830.87	838	547	0.3636	2402	215.74	518207	0.259784	206983	0.771
MD70dduC5	2391	1853975	0.399	2836	775.39	762	539	0.3713	1842	211.05	388754	0.213355	136760	0.7725
MD70dduC7	2497	1955015	0.391	3677	782.94	771	539	0.3776	1788	214.11	382829	0.252796	135178	0.7629
MD70dIlC1	2921	2227613	0.4175	3572	762.61	752	533	0.4081	2344	235.51	552035	0.210751	175206	0.7725
MD70dIlC2	3080	4623589	0.3716	69491	1501.16	2844	583	0.5566	5711	614.81	3.51118e+06	0.481527	289023	0.8321
MD70dIlC3	2453	1919699	0.388	3126	782.59	778	541	0.3824	1733	209.19	362526	0.233122	133270	0.7557
MD70dIlC4	5148	6900452	0.3503	52055	1340.41	1589	595	0.5718	8577	602.6	5.1685e+06	0.424041	345191	0.8653
MD70dIlC5	2160	1562129	0.4242	2391	723.2	697	529	0.4373	1714	242.57	415765	0.204201	144734	0.7831
MD70dIlC7	1867	1406272	0.3898	2440	753.22	735	534	0.398	1303	209.93	273539	0.205679	112639	0.7653
MD70djeC1	2234	1737619	0.3886	3698	777.8	770	541	0.3848	1628	208.29	339096	0.227273	121622	0.7697
MD70djeC2	1967	1498196	0.3848	2924	761.66	757	541	0.3732	1324	203.92	269990	0.230363	109859	0.7662
MD70djeC3	1986	1497629	0.391	3392	754.09	743	533	0.3833	1393	209.61	291987	0.21967	112435	0.761
MD70djeC4	1874	1422812	0.3805	3225	759.23	748	537	0.3843	1280	207.16	265165	0.223438	123006	0.7835
MD70djeC5	2078	1588019	0.3908	3005	764.2	754	537	0.3839	1449	209.16	303073	0.213941	122266	0.7732
MD70djeC6	1882	1391041	0.3936	3253	739.12	716	534	0.3848	1354	208.3	282038	0.216396	110065	0.764
MD7d_CeC_1	15775	45440278	0.4739	404262	2880.52	7329	905	0.6474	52235	744.1	3.88681e+07	0.625577	6002535	0.945
MD7d_CeC_2	21335	44036272	0.4618	253639	2064.03	5425	683	0.6413	55040	680.33	3.74454e+07	0.525182	5584499	0.9517
MD7d_CeC_3	19969	58606211	0.467717	407634	2934.86	12196	834	0.6613	68232	737.2	5.03006e+07	0.63715	27272788	0.9504
MD7d_CeC_4	20078	51078955	0.4689	404262	2544.02	5407	846	0.6607	62104	718.56	4.46255e+07	0.570768	6220403	0.9485
MD7d_CeC_5	26796	53074720	0.4721	404262	1980.69	3457	716	0.6596	67456	675.37	4.55578e+07	0.487562	8768608	0.9464
MD7d_CeC_6	14604	53092692	0.469821	417004	3635.49	20010	1005	0.6608	60514	769.57	4.65698e+07	0.685593	22905596	0.9531
MD7d_CeC_7	22213	45556971	0.4634	367215	2050.91	5598	684	0.6331	57254	678.52	3.8848e+07	0.521623	6445878	0.9526
MD7d_CeC_8	16128	48299808	0.4743	404262	2994.77	10565	865	0.6387	55112	747.39	4.11902e+07	0.645594	8530253	0.9467
PD14d_CeC_1	75012	143337227	0.4812	452320	1910.85	3523	676	0.6434	188758	686.24	1.29533e+08	0.451954	7059323	0.9641
PD14d_CeC_2	79972	134455816	0.4882	431179	1681.28	2498	651	0.6274	182009	668.75	1.21719e+08	0.392069	5856010	0.9466
PD14d_CeC_3	63900	119494483	0.4828	350970	1870.02	3330	671	0.6305	157663	686.15	1.0818e+08	0.440103	4885073	0.9619
PD14d_CeC_4	65209	88110470	0.5024	350970	1351.2	1563	608	0.6238	130834	608.31	7.95876e+07	0.308314	3278113	0.9543
PD14d_CeC_5	91870	166038753	0.4873	441829	1807.32	2880	670	0.6418	220376	683.3	1.50583e+08	0.418675	8650298	0.9492
PD14d_CeC_6	84748	135537588	0.4944	351709	1599.3	2158	642	0.6156	188846	648.71	1.22506e+08	0.377895	6135152	0.9601
PD14d_CeC_7	84613	136540778	0.4824	637576	1613.7	2317	635	0.6288	188045	656.96	1.23538e+08	0.384365	5574495	0.9568
PD14d_CeC_8	108907	181268613	0.4919	502517	1664.43	2425	655	0.6305	247664	663.78	1.64394e+08	0.388547	8565049	0.9544
PD3d_CeC_1	499	364912	0.4908	9086	731.28	680	526	0.4804	653	372.87	243484	0.153139	50706	0.8632
PD3d_CeC_2	10510	16072291	0.5033	374818	1529.23	1850	624	0.636	22932	617.61	1.4163e+07	0.385488	2005589	0.9507
PD3d_CeC_3	251	185092	0.4941	9084	737.41	668	520	0.4468	278	352.93	98114.5	0.147482	37610	0.8318
PD3d_CeC_4	87	72976	0.4351	9084	838.8	799	532	0.4132	84	250.83	21069.7	0.238095	26049	0.8588
PD3d_CeC_5	85	75019	0.4113	9089	882.57	841	561	0.3983	84	251.92	21161.3	0.333333	22743	0.8534
PD3d_CeC_6	487	357881	0.5817	8574	734.86	698	530	0.3707	566	347.56	196719	0.173145	33717	0.7369
PD3d_CeC_7	1794	5574656	0.4891	49159	3107.38	6106	1181	0.5991	6490	757.61	4.91689e+06	0.610632	190709	0.9293
PD3d_CeC_8	229	189105	0.4802	8513	825.78	751	526	0.4738	294	384.69	113099	0.20068	44386	0.851
PD42d_CeC1	117730	223724507	0.467586	573632	1900.32	3719	669	0.6642	292668	695.18	2.03457e+08	0.446485	33317360	0.9642
PD42d_CeC2	109367	189304993	0.479746	573040	1730.92	3010	638	0.6765	254076	677.31	1.72088e+08	0.41512	33390956	0.9689
PD42d_CeC3	56666	91258931	0.474	858160	1610.47	2377	622	0.6596	126538	652.7	8.25914e+07	0.392736	6966486	0.9667
PD42d_CeC4	125549	202060708	0.487386	505818	1609.42	2425	630	0.6622	279057	657.05	1.83354e+08	0.385376	33301120	0.9674
PD42d_CeC5	102616	175042129	0.472171	573313	1705.8	2702	642	0.6623	237348	669.72	1.58957e+08	0.406825	23842528	0.9644
PD42d_CeC6	124461	206789705	0.480596	573040	1661.48	2557	634	0.6637	282475	664.61	1.87736e+08	0.397522	32936562	0.9665
PD42d_CeC7	130874	217421802	0.482523	577715	1661.31	2501	638	0.6607	298355	660.72	1.97129e+08	0.397955	37591626	0.9665
PD42d_CeC8	88833	145292851	0.484064	577715	1635.57	2552	621	0.6548	200561	656.06	1.3158e+08	0.400905	24016910	0.966
PD70dCeC1	286228	440328360	0.506883	652458	1538.38	2153	620	0.7726	603279	668.39	4.03226e+08	0.37113	61226498	0.9809
PD70d_CeC1	191735	318372735	0.497596	652458	1660.48	2538	640	0.6239	437847	659.53	2.88773e+08	0.399525	36539628	0.9645
PD70dCeC2	317443	463193286	0.502323	652458	1459.14	1937	608	0.78	645587	656.35	4.23731e+08	0.353062	68150806	0.9804
PD70d_CeC2	219791	355218849	0.491237	753159	1616.17	2434	634	0.6172	494023	650.57	3.21397e+08	0.390844	44079006	0.9619
PD70dCeC3	305277	469265836	0.512851	792213	1537.18	2168	613	0.7964	644085	666.98	4.29592e+08	0.374179	71737318	0.9816
PD70d_CeC3	243380	424937398	0.50677	652458	1745.98	3049	641	0.646	574976	670.28	3.85395e+08	0.420696	54967626	0.964
PD70dCeC4	292667	447827142	0.514978	652458	1530.16	2155	613	0.7956	613975	668.16	410233536	0.373102	66922228	0.9819
PD70d_CeC4	184450	292946571	0.494644	858160	1588.22	2268	630	0.6324	409521	649.73	2.66078e+08	0.381802	32511530	0.9632
PD70dCeC5	294039	425675849	0.500867	652458	1447.68	1927	603	0.7894	594936	654.53	3.89403e+08	0.351371	61217540	0.9807
PD70d_CeC5	207190	346198649	0.499532	652545	1670.92	2623	640	0.6309	475033	660.99	3.13992e+08	0.40306	41098018	0.9649
PD70dCeC6	276230	415872131	0.508009	652458	1505.53	2041	613	0.7714	574093	663.83	3.811e+08	0.364282	54513086	0.9796
PD70d_CeC6	263284	426893359	0.497052	652458	1621.42	2521	631	0.6374	593135	651.5	3.86427e+08	0.393342	55979090	0.963
PD70d_CeC7	221082	385774941	0.506925	858160	1744.94	3025	644	0.6368	522197	670.31	3.50034e+08	0.42024	48356418	0.9637
PD70d_CeC8	192506	307042847	0.497536	858160	1594.98	2280	632	0.6317	428106	651.46	2.78894e+08	0.383335	34515654	0.9635
PD70dCoC1	134028	186085559	0.483881	401064	1388.41	1764	601	0.7726	262291	651.63	1.70917e+08	0.330961	19977740	0.9806
PD70dCoC2	1555	1339039	0.4097	35260	861.11	794	541	0.7121	2186	552.2	1.20711e+06	0.153705	141595	0.9383
PD70dCoC3	11953	18684548	0.436	194298	1563.16	2829	588	0.7516	25419	659.3	1.67587e+07	0.429049	1659973	0.9631
PD70dCoC4	12550	13334928	0.4762	201144	1062.54	1000	551	0.7625	20565	597.84	1.22946e+07	0.226307	927708	0.9745
PD70dCoC5	121955	164040594	0.4831	413621	1345.09	1666	597	0.7811	233039	646.58	1.50678e+08	0.315604	8972540	0.9819
PD70dCoC6	2025	1738876	0.4365	24419	858.7	815	545	0.7078	2849	549.33	1.56504e+06	0.137943	156890	0.938
PD70dduC1	79	63193	0.4429	9055	799.91	727	526	0.4629	79	277.92	21955.7	0.21519	15416	0.8193
PD70dduC2	123	95033	0.4745	7430	772.62	692	535	0.4218	120	301.23	36147.6	0.233333	17442	0.7836
PD70dduC3	101	81799	0.4493	9082	809.89	743	526	0.4337	99	290.94	28803.1	0.232323	18801	0.8033
PD70dduC4	109	86744	0.4679	9060	795.81	720	533	0.3981	113	281.79	31842.3	0.265487	18286	0.7413
PD70dduC5	103	88501	0.4473	9086	859.23	788	539	0.4445	110	276	30360	0.290909	18739	0.8237
PD70dduC6	113	88456	0.4671	8538	782.79	685	529	0.416	124	276.97	34344.3	0.241935	17077	0.784
PD70dIlC1	1884	2203839	0.305	116865	1169.76	1208	594	0.6674	3209	639.8	2.05312e+06	0.276722	127130	0.9126
PD70dIlC2	188	142121	0.4998	8408	755.96	693	527	0.4585	194	309.63	60068.2	0.216495	23113	0.7943
PD70dIlC3	3542	6839978	0.3291	135893	1931.1	3420	685	0.672	8529	719.03	6.13261e+06	0.527729	513601	0.9218
PD70dIlC4	992	1027921	0.3106	10988	1036.21	1081	573	0.6049	1568	605.68	949706	0.200255	44657	0.9028
PD70dIlC5	2190	2735613	0.2999	246930	1249.13	1354	609	0.6526	3886	650.81	2.52905e+06	0.316778	148751	0.9035
PD70dIlC6	202	152505	0.5145	9085	754.97	687	529	0.4736	223	324.61	72388	0.188341	24343	0.8063
PD70djeC1	103	83687	0.4557	9081	812.49	757	543	0.4394	106	277.98	29465.9	0.245283	17166	0.8025
PD70djeC2	185	133656	0.5078	9066	722.46	662	524	0.4288	195	292.26	56990.7	0.210256	25055	0.6708
PD70djeC3	114	88231	0.4882	7403	773.95	687	524	0.4376	119	286.3	34069.7	0.226891	18848	0.775
PD70djeC4	263	188302	0.5441	9050	715.97	685	526	0.4114	296	308.04	91179.8	0.185811	21546	0.7328
PD70djeC5	109	86004	0.4607	9050	789.02	698	528	0.4338	109	258.66	28193.9	0.284404	17997	0.798
PD70djeC6	106	79444	0.5203	9049	749.47	662	519	0.4555	121	326.09	39456.9	0.231405	19646	0.6816
PD7d_CeC_1	14937	42506059	0.4799	438632	2845.68	7260	891	0.6579	50499	742.06	3.74733e+07	0.60116	5434495	0.9542
PD7d_CeC_2	21122	69281940	0.4367	302187	3280.08	13959	892	0.6351	81090	753.88	6.11321e+07	0.654409	6426126	0.9332
PD7d_CeC_3	27499	45061839	0.4637	133990	1638.67	2454	648	0.6401	62627	638.82	4.00074e+07	0.404937	3039602	0.933
PD7d_CeC_4	25685	84225572	0.446816	593284	3279.17	17730	912	0.6649	98112	758.74	7.44415e+07	0.651276	27458832	0.957
PD7d_CeC_5	36200	109046739	0.430818	855313	3012.34	16172	805	0.673	128588	753.38	9.68756e+07	0.630199	28460132	0.9579
PD7d_CeC_6	31886	118482441	0.415258	564376	3715.81	19651	1003	0.6573	135217	776.8	1.05037e+08	0.688567	41518664	0.9574
PD7d_CeC_7	21595	62571575	0.4481	178888	2897.5	9077	865	0.6412	75359	732.35	5.51892e+07	0.612004	6615130	0.9427
PD7d_CeC_8	44494	126466128	0.445289	564511	2842.32	9543	857	0.6558	151759	740.57	1.12388e+08	0.602205	32631208	0.9569
QDCoC1	7209	9175016	0.3937	56939	1272.71	1533	586	0.6559	12911	639.82	8.26072e+06	0.318101	465715	0.8609
QDCoC14	12613	10134389	0.4787	9063	803.48	766	534	0.7299	18441	500.39	9.22769e+06	0.123854	773831	0.9706
QDCoC15	9923	8475635	0.5457	9998	854.14	834	542	0.6414	14884	511.27	7.60974e+06	0.13538	402163	0.7895
QDCoC19	2147	2802117	0.3624	29924	1305.13	1532	636	0.5698	3680	652.23	2.40021e+06	0.335598	94695	0.7934
QDCoC2	5482	4561325	0.5387	9055	832.05	806	532	0.7359	7913	518.83	4.1055e+06	0.130039	482374	0.9595
QDCoC22	19690	22193663	0.4374	34461	1127.15	1242	581	0.5706	33812	592.05	2.00184e+07	0.249527	733242	0.7541
QDCoC29	2131	1700581	0.5373	8476	798.02	784	537	0.7356	2970	502.3	1491831	0.117845	158799	0.9443
QDCoC3	363	283412	0.4575	9990	780.74	729	522	0.6388	465	399.57	185800	0.15914	70940	0.8712
QDCoC30	1066	792927	0.3932	7461	743.83	706	531	0.6174	1350	477.89	645152	0.112593	99884	0.8805
QDCoC31	360	271344	0.3572	9052	753.73	699	523	0.5919	469	473.47	222057	0.130064	39292	0.8026
QDCoC35	2981	3276203	0.3469	19398	1099.02	1187	595	0.5587	4697	625.43	2.93764e+06	0.236108	97259	0.7786
SDCeC1	236625	402679656	0.484746	519069	1701.76	2687	643	0.7647	527834	690.28	3.64353e+08	0.416008	44777600	0.9806
SDCeC2	219547	368994727	0.490743	459706	1680.71	2693	640	0.7458	484191	689.33	3.33767e+08	0.411815	40642524	0.9799
SDCeC3	220007	331084555	0.488077	286707	1504.88	2064	616	0.7851	448139	669.18	2.99886e+08	0.3676	32489664	0.9832
SDCeC4	139732	208168314	0.484528	367756	1489.77	2038	613	0.7353	285867	658.01	1.88103e+08	0.36651	20644192	0.9786
SDCeC5	218176	375380412	0.495061	483684	1720.54	2883	641	0.7565	488081	699.78	3.41549e+08	0.416937	50231424	0.9839
SDCeC6	197119	295108097	0.505779	448632	1497.11	1923	619	0.7597	400934	671.09	2.69063e+08	0.354779	33411484	0.9808
SDQCeC10L	224514	302392313	0.436778	248392	1346.88	1634	610	0.6303	432928	634.07	2.74507e+08	0.300329	31066656	0.9685
SDQCeC11L	15873	12361820	0.3988	11673	778.79	747	536	0.5972	22660	488.36	1.10662e+07	0.107811	1051778	0.9168
SDQCeC1L	616655	773254710	0.50519	446759	1253.95	1461	595	0.8234	1139856	620.77	7.07588e+08	0.275441	97759032	0.9908
SDQCeC1R	570606	788974851	0.467748	415550	1382.7	1738	610	0.6255	1142757	621.61	7.10349e+08	0.325177	79878736	0.9566
SDQCeC2L	280146	335443222	0.461066	92140	1197.39	1342	582	0.7621	488631	632.45	3.09035e+08	0.253451	34005632	0.9828
SDQCeC3L	530993	590833146	0.500848	146498	1112.69	1196	574	0.8114	902124	603.78	5.44684e+08	0.227214	61081446	0.9845
SDQCeC4L	653951	817230627	0.508227	120428	1249.68	1453	593	0.8407	1202377	622.31	7.48251e+08	0.275477	118054516	0.9922
SDQCeC4R	435836	582740048	0.470924	137501	1337.06	1640	605	0.6299	844714	624.69	5.27684e+08	0.305159	56764916	0.9631
SDQCeC5L	56049	63472544	0.3844	45103	1132.44	1208	577	0.6352	96133	603.58	5.8024e+07	0.240958	3234211	0.9568
SDQCeC7R	57317	59189277	0.3869	43874	1032.66	1033	567	0.5803	91530	553.69	5.06792e+07	0.2353	3259815	0.9047
SDQCeC8L	300098	374620068	0.479718	100320	1248.33	1454	594	0.7623	540432	638.57	3.45104e+08	0.268665	37393314	0.9801
SDQCeC8R	206332	277083383	0.440988	158170	1342.9	1660	602	0.6345	394635	638.02	2.51785e+08	0.29337	27662290	0.964
SDQCeC9L	439301	574158431	0.508892	209364	1306.98	1551	605	0.7603	817666	646.18	5.28359e+08	0.286133	65070300	0.9856
SDQCeC9R	487793	646180570	0.471441	143346	1324.7	1601	605	0.6421	938165	625.54	5.8686e+08	0.295045	65832646	0.9672
SDQCoC1	25428	22939712	0.4668	21205	902.14	864	538	0.6834	39299	526.97	2.07094e+07	0.179368	1998859	0.8957
SDQCoC3	32601	31374615	0.4581	61564	962.38	926	554	0.7188	50945	556.5	2.83509e+07	0.198332	2691368	0.9544
SDQCoC4	53688	55685685	0.4693	92119	1037.2	1057	552	0.7372	89555	566.47	5.07302e+07	0.226487	4759761	0.9149
SDQCoC5	312421	328028483	0.627685	135328	1049.96	1070	560	0.6987	551869	540.83	2.98467e+08	0.221092	56927552	0.8728
SDQCoC7	134684	150415204	0.4772	107504	1116.8	1182	566	0.7141	233038	591.21	1.37774e+08	0.24157	7651711	0.9296
SDQCoC8	28679	26358680	0.5278	97754	919.09	859	540	0.6869	45394	522.79	2.37315e+07	0.186941	2439351	0.8616
SDQDuC1	1808	1299958	0.5676	9059	719	684	526	0.6459	2308	400.4	924123	0.161612	284654	0.8614
SDQDuC2	930	664212	0.5725	7381	714.2	682	520	0.6019	1173	359.54	421740	0.184996	79321	0.7972
SDQDuC3	1649	1192796	0.5563	7404	723.34	689	523	0.664	2153	414.33	892052	0.134696	282802	0.8882
SDQDuC4	619	470949	0.6149	7390	760.82	730	534	0.5274	732	362.02	264999	0.20082	51275	0.7406
SDQDuC5	508	364463	0.5962	7409	717.44	669	526	0.5162	583	330.38	192612	0.181818	41989	0.7621
SDQDuC7	1715	1316383	0.5195	7850	767.57	719	526	0.6444	2337	417.03	974599	0.173299	255785	0.8383
SDQILC1	457148	464155378	0.651586	169616	1015.33	1016	559	0.6779	800154	530.75	4.24682e+08	0.202957	55694276	0.8375
SDQILC2	23491	46332754	0.395688	121275	1972.36	3569	706	0.7224	60993	679.41	4.14393e+07	0.503796	36559410	0.9727
SDQILC4	80309	94038137	0.551379	202146	1170.95	1268	565	0.6916	147949	570.74	8.44404e+07	0.283564	27685640	0.8735
SDQILC5	329384	339286331	0.628952	134311	1030.06	1033	555	0.712	576987	536.46	3.0953e+08	0.216821	59189656	0.8787
SDQILC8	22116	18011450	0.6167	20881	814.4	750	530	0.6785	33099	492.76	1.63099e+07	0.13375	1695374	0.8474
SDQILC9	62386	61023239	0.5887	134222	978.15	955	545	0.682	103858	530.4	5.50863e+07	0.200957	7270624	0.8473
SDQJeC1	472	346863	0.626	8923	734.87	696	532	0.52	553	350.52	193838	0.197107	39368	0.7334
SDQJeC2	658	467044	0.5966	9048	709.79	688	525	0.6143	811	348.08	282293	0.175092	97730	0.8244
SDQJeC4	628	470748	0.6158	7251	749.59	722	530	0.4782	750	346.34	259755	0.192	38942	0.7253
SDQJeC5	478	359846	0.5917	9079	752.81	707	535	0.594	568	369.99	210154	0.213028	73455	0.815
SDQJeC7	649	498259	0.5979	8921	767.73	733	530	0.5922	837	360.88	302057	0.204301	76036	0.7977
SDQJeC9	1550	1297711	0.4504	9058	837.23	822	540	0.6471	2228	470.28	1.04778e+06	0.163375	119686	0.8251
SHCeC1	347392	476412673	0.513693	373479	1371.4	1676	610	0.7245	674820	647.14	4.36703e+08	0.317308	52290706	0.9794
SHCeC12	507469	700982351	0.524152	484997	1381.33	1724	603	0.8119	997773	644.42	6.42985e+08	0.319466	111012238	0.9903
SHCeC15	371929	487939415	0.536831	286994	1311.92	1560	599	0.7624	695147	647.03	4.49781e+08	0.294351	56546240	0.9816
SHCeC16	615724	850629481	0.505403	294964	1381.51	1758	600	0.7965	1221475	636.01	7.7687e+08	0.32476	114797534	0.9867
SHCeC17	509526	692697573	0.5108	299947	1359.49	1675	603	0.7837	996757	635.74	6.33678e+08	0.314667	106341308	0.9878
SHCeC18	465567	679609108	0.502516	505374	1459.75	1940	614	0.8017	962185	645.57	6.21158e+08	0.351832	103716148	0.9887
SHCeC24	546436	864671425	0.498694	564745	1582.38	2289	633	0.7733	1178807	671.03	7.91015e+08	0.380965	144212386	0.986
SHCeC26	570221	746831347	0.51459	671504	1309.72	1559	592	0.8228	1091718	625.48	6.82848e+08	0.304112	104441916	0.9898
SHCeC27	520571	794664074	0.505127	371070	1526.52	2077	634	0.7322	1093932	664.26	7.26655e+08	0.361431	102027752	0.98
SHCeC28	443806	687875776	0.509319	371121	1549.95	2178	632	0.7767	936686	671.72	6.29191e+08	0.366548	101834408	0.9875
SHCeC4	385096	525368962	0.526841	219225	1364.25	1655	608	0.7294	748382	643.3	4.81434e+08	0.314062	54807030	0.9783
SHCeC7	325306	451579574	0.509835	364985	1388.17	1712	614	0.7389	640327	647.06	4.1433e+08	0.32087	59129226	0.9824
SSCeC-1	436880	544305005	0.476524	236193	1245.89	1441	588	0.7538	790604	630.78	4.98697e+08	0.281277	57304764	0.9742
SSCeC-10	295476	424784364	0.498914	363416	1437.63	1900	609	0.7785	586143	668.87	3.92053e+08	0.332247	48720122	0.9816
SSCeC-2	374143	449964514	0.487872	535841	1202.65	1360	581	0.762	659597	623.23	4.11081e+08	0.264277	43668500	0.9725
SSCeC-3	342049	413179449	0.473663	64796	1207.95	1381	584	0.7394	596469	622.48	3.7129e+08	0.270904	47392850	0.9655
SSCeC-4	426985	504053989	0.455763	114278	1180.5	1316	579	0.732	739159	614.62	4.54302e+08	0.26075	62295692	0.9657
SSCeC-5	221458	242297098	0.484576	102495	1094.1	1159	569	0.7389	367602	605.98	2.22759e+08	0.225635	21779602	0.9656
SSCeC-6	180787	209152923	0.465	107185	1156.9	1266	578	0.7146	298084	605.93	1.80618e+08	0.274171	9234620	0.942
SSCeC-7	255404	306580093	0.475756	363403	1200.37	1329	580	0.7513	455391	620.21	2.82438e+08	0.272992	27893748	0.959
SSCeC-8	234907	267538775	0.46103	82870	1138.91	1240	572	0.7322	380719	633.82	2.41307e+08	0.23997	25135616	0.9503
SSCeC-9	278681	406629918	0.490902	363417	1459.12	1933	612	0.77	566532	664.16	3.76268e+08	0.349278	50155748	0.9754
SXCeC1	226423	369799951	0.474823	802080	1633.23	2539	629	0.6557	501775	659.97	3.31156e+08	0.398717	29963744	0.966
SXCeC2	242290	425903766	0.492903	802345	1757.83	2947	646	0.656	563480	676.33	3.81098e+08	0.422475	48003948	0.9673
SXCeC3	217211	403813690	0.47847	499892	1859.08	3646	655	0.6582	529129	682.87	3.61326e+08	0.447723	39685414	0.9667
SXCeC4	261189	492771186	0.501622	802343	1886.65	3830	659	0.661	642957	688.51	4.42682e+08	0.451528	47372634	0.9697
SXCeC5	226327	405181946	0.489295	438457	1790.25	3364	645	0.6589	532223	681.5	3.6271e+08	0.430104	36642382	0.9674
SXCeC6	282967	507710046	0.491765	802322	1794.24	3178	655	0.6434	669687	681.01	4.56064e+08	0.426578	42647818	0.9676
WFHCeC11L	341407	572775983	0.493519	463222	1677.69	2527	654	0.6643	756253	685.67	5.1854e+08	0.380077	70941730	0.9773
WFHCeC12L	342833	562347143	0.486949	373724	1640.29	2474	642	0.6636	746794	678.48	5.06685e+08	0.37501	68834668	0.9749
WFHCeC13L	344750	568651132	0.493338	401710	1649.46	2485	649	0.6609	757465	678.8	5.14167e+08	0.374993	67390906	0.9777
WFHCeC14L	443711	699248645	0.506996	322631	1575.91	2262	634	0.6586	955653	664.7	6.35223e+08	0.36277	75184138	0.973
WFHCeC16L	346886	667009482	0.493553	515842	1922.85	3634	680	0.6712	847418	714.34	6.05345e+08	0.439746	75630980	0.9716
WFHCeC1L	359276	568398059	0.485803	400562	1582.07	2205	644	0.6482	772815	667.44	5.15808e+08	0.358915	69520780	0.9756
WFHCeC21L	415385	641473242	0.493295	585091	1544.29	2137	639	0.6603	879003	663.48	5.83201e+08	0.351314	69257106	0.98
WFHCeC22L	454642	708309750	0.504029	479871	1557.95	2194	634	0.6685	969285	663.27	6.42898e+08	0.35661	71750684	0.9727
WFHCeC23L	328438	525047896	0.478028	387779	1598.62	2287	643	0.6762	706184	673.77	4.75806e+08	0.362826	69050426	0.9783
WFHCeC24L	399298	631289194	0.513122	475274	1581	2264	632	0.6733	868669	660.83	5.74043e+08	0.366946	67480290	0.9709
WFHCeC25L	472989	697621727	0.499575	503906	1474.92	1950	621	0.6684	975299	650.01	6.33954e+08	0.334496	68268502	0.974
WFHCeC2L	490843	716479598	0.509385	327946	1459.69	1919	622	0.6402	1005698	646.7	6.50385e+08	0.332048	65024932	0.9653
WFHCeC3L	377631	514218886	0.493125	111628	1361.7	1678	613	0.6409	737350	632.09	4.66072e+08	0.302799	44573734	0.9669
WFHCeC4L	340915	481535086	0.487263	143943	1412.48	1798	619	0.6524	676888	643.51	4.35584e+08	0.314888	53144704	0.9773
WFHCeC6L	433465	619013274	0.48928	238199	1428.06	1821	624	0.6383	868732	645.16	5.60471e+08	0.31872	64199632	0.9745
WHYCeC1L	356443	457803185	0.49703	210758	1284.37	1527	590	0.7793	649876	642.1	4.17285e+08	0.275177	73625138	0.9897
WHYCeC1R	524364	756727909	0.471239	346343	1443.13	1855	623	0.6382	1064359	642.69	6.84053e+08	0.332201	78979422	0.9628
WHYCeC2L	303879	415230810	0.478559	361538	1366.43	1684	608	0.7395	572583	663.34	3.79817e+08	0.300316	59536606	0.9842
WHYCeC2R	411714	584652570	0.469591	327748	1420.05	1806	620	0.6531	818105	643.64	5.26565e+08	0.315959	79091208	0.9702
WHYCeC3L	635297	805129984	0.493882	119066	1267.33	1476	594	0.8283	1182593	622.3	7.35928e+08	0.285257	126038048	0.9911
WHYCeC3R	423980	595524551	0.45947	184891	1404.61	1799	610	0.6432	841398	639.93	5.38436e+08	0.321997	67502826	0.9657
WHYCeC4L	244391	341847537	0.489631	166877	1398.77	1779	617	0.7526	464302	672.14	3.12076e+08	0.304448	58963052	0.9898
WHYCeC4R	293297	426584853	0.454296	130113	1454.45	1898	626	0.6615	592045	649.97	3.84811e+08	0.328671	77155782	0.978
WHYCeC5L	290248	388165270	0.483615	163519	1337.36	1615	611	0.7426	542029	655.56	3.55333e+08	0.288876	75575214	0.9896
WHYCeC5R	245073	350388676	0.438632	128780	1429.73	1845	619	0.6512	481658	659.18	3.17499e+08	0.32003	51390780	0.9757
WHYCeC6L	292423	388504440	0.485938	154963	1328.57	1594	609	0.7428	545708	651.01	3.55261e+08	0.287157	58947634	0.9879
WHYCeC6R	317515	463009285	0.457063	140588	1458.23	1899	624	0.6494	643614	650.83	4.18883e+08	0.330676	76315168	0.9789
WHYCeC7L	365321	529635197	0.479777	340613	1449.78	1936	620	0.8095	712555	678.75	4.83647e+08	0.320809	110686588	0.9922
WHYCeC7R	275637	419539513	0.449413	327748	1522.07	2081	631	0.6727	566025	665.37	3.76616e+08	0.345672	67335876	0.9744
WHYCeC8	3695	6202790	0.4271	39377	1678.69	2582	676	0.7045	7330	754.14	5.52785e+06	0.393724	299740	0.9424
WHYCoC1	196080	254067596	0.480617	146197	1295.73	1564	595	0.7539	358319	646.73	2.31736e+08	0.276773	33187034	0.9845
WHYCoC2	51365	67917257	0.5046	136849	1322.24	1565	603	0.6197	101754	588.27	5.98588e+07	0.321	4745336	0.8321
WHYCoC3	503192	642873724	0.493497	125729	1277.59	1494	593	0.8064	945555	621.44	5.87606e+08	0.289616	83154826	0.9863
WHYCoC5	28338	32701882	0.4542	99618	1153.99	1267	582	0.7853	45620	658.24	3.00289e+07	0.210039	1597777	0.9803
WHYCoC6	116874	149364936	0.45454	107049	1278	1552	587	0.7264	209603	629.55	1.31956e+08	0.294547	22031490	0.9562
WHYCoC7	200005	262931517	0.494363	110033	1314.62	1573	604	0.7301	377594	637.58	2.40746e+08	0.294478	39883744	0.969
WHYDuC1	1418	1095628	0.6252	4630	772.65	760	534	0.455	1860	343.02	638017	0.208065	66446	0.6842
WHYDuC2	979	730005	0.6272	7394	745.66	728	534	0.5181	1235	357.06	440969	0.216194	58078	0.7191
WHYDuC6	861	641596	0.6112	8915	745.17	718	532	0.5004	1032	339.53	350395	0.18314	60785	0.7772
WHYDuC7	510	367185	0.6149	9054	719.97	693	528	0.5043	587	353.71	207628	0.173765	40776	0.7397
WHYDuC8	920	746717	0.4514	7377	811.64	801	548	0.5421	1253	495.72	621137	0.106943	43423	0.8176
WHYILC1	1013	760736	0.5867	8567	750.97	723	534	0.4841	1264	337.68	426828	0.200949	67669	0.7508
WHYILC3	81515	109172670	0.5248	337707	1339.29	1696	584	0.6034	161707	596.65	9.64825e+07	0.328347	7354722	0.7723
WHYILC4	2675	2559897	0.411	9058	956.97	992	555	0.657	4241	537.1	2.27784e+06	0.177552	147299	0.8719
WHYILC5	5810	4926641	0.4702	9720	847.95	830	543	0.7021	8084	543.66	4.39495e+06	0.118011	289184	0.9167
WHYILC6	22333	18377943	0.4518	81952	822.9	725	530	0.5895	28437	414.09	1.17755e+07	0.230052	2916530	0.8551
WHYILC8	954	773932	0.4046	9080	811.24	795	538	0.5989	1348	504.53	680106	0.123145	51756	0.8007
WHYJeC1	2051	1577491	0.6004	6999	769.13	755	532	0.8223	2736	353.06	965972	0.212354	244510	0.9075
WHYJeC2	1054	791190	0.6195	7435	750.65	735	531	0.5159	1386	342.59	474830	0.199856	61296	0.7293
WHYJeC3	401	302777	0.5322	8557	755.05	720	528	0.5139	466	292.69	136394	0.218884	48754	0.8125
WHYJeC5	608	452823	0.5845	8922	744.77	728	528	0.4913	725	330.18	239380	0.194483	54218	0.7794
WHYJeC7	280	207217	0.548	9054	740.06	697	531	0.4729	296	336.38	99568.5	0.199324	30696	0.8175
WHYJeC8	383	278194	0.5916	9063	726.35	688	533	0.526	436	330.47	144085	0.194954	39204	0.7957
WNCeC1L	133937	238200992	0.466797	881078	1778.46	2831	677	0.7145	294882	733.49	2.16293e+08	0.401927	53547916	0.9836
WNCeC2L	98176	156752307	0.511445	547233	1596.65	2281	638	0.7582	205002	705.98	1.44727e+08	0.35704	20804990	0.9871
WNFCeC1L	35756	51379861	0.4812	170035	1436.95	1935	599	0.7283	67829	691.1	4.68766e+07	0.332925	3045388	0.9811
WNFCeC2L	6239	12577251	0.4868	103862	2015.9	3626	721	0.6457	15441	722.54	1.11567e+07	0.481251	514703	0.8926
WNFCeC3L	74040	133977319	0.488162	463278	1809.53	3098	662	0.7611	170894	717.2	1.22565e+08	0.421255	23904444	0.9891
WNFCeC4L	171231	277755665	0.496554	255234	1622.11	2403	639	0.7566	361173	702.46	2.5371e+08	0.369028	50988124	0.9894

## Sheet: Table S7
The quality of MAGs
Sample	Bin Genome	high-quality(complete>90% & contam..<5%)	medium-quality(complete>50% & contam..<10%)	low-quality(complete<50% & contam..<10%)
ANCeC1	90	18	48	28
ANCeC2	102	22	53	35
ANCeC3	93	23	42	37
ANCeC4	109	26	53	35
ANCeC5	74	25	42	21
ANCeC6	141	26	73	43
ANCeC7	146	31	79	53
CeC164	41	5	13	19
CeC192	131	21	53	62
CeC200	36	8	15	14
CeC38	34	1	14	16
CeC6	40	7	20	15
CeC67	45	8	15	21
FJCeC1	119	28	62	44
FJCeC2	144	19	60	63
FJCeC3	130	22	65	46
FJCeC4	114	19	50	47
FJCeC5	143	18	62	62
FJCeC6	105	7	36	42
GZCeC-10	54	5	22	22
GZCeC-26	40	4	19	15
HBCeC1	44	13	20	17
HBCeC2	63	21	34	22
HBCeC3	56	19	34	17
HBCeC4	69	18	32	27
HBCeC5	51	11	19	25
HBCeC6	62	17	31	23
HEBCeC-15	43	5	15	19
HEBCeC-17	83	12	32	39
HEBCeC-18	86	18	32	45
HEBCeC-21	64	5	18	35
HEBCeC-25	94	15	36	45
HEBCeC-30	45	4	14	24
HEBCeC-7	62	12	25	28
HNCeC10	120	5	41	59
HNCeC11	98	6	44	40
HNCeC12	72	8	23	43
HNCeC13	90	3	25	52
HNCeC14	55	9	16	35
HNCeC15	96	6	30	50
HNCeC16	121	3	32	70
HNCeC17	85	4	28	42
HNCeC18	106	6	33	57
HNCeC4	98	11	29	57
HNCeC5	97	8	36	50
HNCeC6	116	6	40	58
HNCeC7	111	7	33	60
HNCeC8	96	8	26	54
JSCeC1	74	18	39	26
JSCeC2	140	35	78	49
JSCeC3	150	41	75	54
JSCeC4	107	30	69	24
JSCeC5	114	28	60	43
JSCeC6	88	19	44	31
MD14d_CeC_3	29	10	17	12
MD14d_CeC_4	66	15	28	31
MD14d_CeC_7	78	25	36	30
MD14d_CeC_8	35	13	19	14
MD3d_CeC_8	9	0	0	9
MD42d_CeC1	29	11	20	7
MD42d_CeC3	40	12	23	14
MD42d_CeC4	28	8	16	9
MD42d_CeC5	32	10	16	13
MD42d_CeC6	40	6	19	17
MD42d_CeC7	44	10	26	15
MD42d_CeC8	37	8	19	16
MD70dCeC1	61	16	30	22
MD70dCeC2	35	8	15	15
MD70dCeC4	45	10	18	23
MD70dCeC5	65	19	33	26
MD70d_CeC1	60	19	33	17
MD70d_CeC2	40	11	20	15
MD70d_CeC4	47	10	20	20
MD70d_CeC5	74	21	41	23
MD70d_CeC6	33	12	17	11
MD70d_CeC8	46	9	20	19
MD7d_CeC_3	16	6	9	7
MD7d_CeC_6	16	7	9	7
PD42d_CeC1	59	16	31	22
PD42d_CeC2	48	14	28	19
PD42d_CeC4	44	8	25	15
PD42d_CeC5	47	10	23	21
PD42d_CeC6	49	13	24	20
PD42d_CeC7	49	14	28	19
PD42d_CeC8	32	11	21	8
PD70dCeC1	93	16	42	36
PD70dCeC2	74	16	39	22
PD70dCeC3	91	22	46	32
PD70dCeC4	84	20	45	29
PD70dCeC5	73	13	34	25
PD70dCeC6	76	17	32	32
PD70dCoC1	39	4	12	21
PD70d_CeC1	79	15	34	37
PD70d_CeC2	75	15	38	25
PD70d_CeC3	97	26	51	36
PD70d_CeC4	63	11	28	26
PD70d_CeC5	81	15	36	34
PD70d_CeC6	85	19	41	27
PD70d_CeC7	84	24	41	30
PD70d_CeC8	61	16	28	23
PD7d_CeC_4	19	5	12	6
PD7d_CeC_5	26	7	14	9
PD7d_CeC_6	33	5	18	12
PD7d_CeC_8	26	5	14	8
SDCeC1	85	23	42	32
SDCeC2	75	16	42	22
SDCeC3	70	14	31	31
SDCeC4	44	6	16	21
SDCeC5	85	21	46	30
SDCeC6	65	16	32	28
SDQCeC10L	47	2	23	19
SDQCeC1L	117	6	37	66
SDQCeC1R	126	9	53	53
SDQCeC2L	49	2	20	24
SDQCeC3L	73	5	19	43
SDQCeC4L	134	7	46	72
SDQCeC4R	92	4	32	41
SDQCeC8L	63	6	19	33
SDQCeC8R	56	4	18	29
SDQCeC9L	96	9	36	42
SDQCeC9R	106	5	41	47
SDQCoC5	38	7	19	12
SDQILC1	37	4	13	15
SDQILC2	16	2	9	6
SDQILC4	17	1	7	7
SDQILC5	41	8	17	19
SHCeC1	86	8	28	42
SHCeC12	121	14	45	53
SHCeC15	80	14	35	31
SHCeC16	137	19	56	55
SHCeC17	113	16	50	47
SHCeC18	113	18	43	52
SHCeC24	159	24	71	65
SHCeC26	103	14	44	44
SHCeC27	138	23	69	44
SHCeC28	123	13	52	53
SHCeC4	88	13	30	42
SHCeC7	81	10	29	38
SSCeC-1	87	5	29	50
SSCeC-10	96	16	48	36
SSCeC-2	66	3	21	32
SSCeC-3	58	2	13	37
SSCeC-4	63	5	20	34
SSCeC-5	32	1	7	21
SSCeC-7	51	5	24	22
SSCeC-8	34	0	9	22
SSCeC-9	95	16	45	34
SXCeC1	77	19	39	25
SXCeC2	116	26	53	48
SXCeC3	93	35	51	28
SXCeC4	134	34	58	56
SXCeC5	98	21	54	30
SXCeC6	108	23	50	36
WFHCeC11L	115	24	52	49
WFHCeC12L	114	20	46	49
WFHCeC13L	130	11	53	59
WFHCeC14L	150	13	54	75
WFHCeC16L	168	41	86	63
WFHCeC1L	127	20	52	62
WFHCeC21L	127	9	45	58
WFHCeC22L	137	16	51	61
WFHCeC23L	112	14	41	54
WFHCeC24L	138	18	67	52
WFHCeC25L	134	15	55	59
WFHCeC2L	128	11	54	50
WFHCeC3L	88	4	29	41
WFHCeC4L	88	11	30	43
WFHCeC6L	118	12	38	59
WHYCeC1L	70	6	21	40
WHYCeC1R	150	13	48	81
WHYCeC2L	72	8	27	36
WHYCeC2R	115	10	33	66
WHYCeC3L	115	8	33	64
WHYCeC3R	107	7	33	61
WHYCeC4L	61	3	17	38
WHYCeC4R	97	5	24	63
WHYCeC5L	62	2	15	38
WHYCeC5R	64	4	21	29
WHYCeC6L	55	3	14	28
WHYCeC6R	84	9	25	50
WHYCeC7L	106	11	34	60
WHYCeC7R	93	9	30	54
WHYCoC1	41	1	6	27
WHYCoC3	98	11	36	41
WHYCoC6	21	2	8	10
WHYCoC7	47	6	19	19
WNCeC1L	62	9	22	31
WNCeC2L	33	7	18	12
WNFCeC3L	30	7	14	12
WNFCeC4L	55	7	22	28

## Sheet: Table S8
The information of dRep MAGs
genome	99%ANI	95%ANI
MAGs.HNCeC6.Bin40	1_0	1
MAGs.SHCeC1.Bin58	2_0	2
MAGs.FJCeC2.Bin37	3_0	3
MAGs.SSCeC-10.Bin73	4_0	4
MAGs.WHYCeC1L.Bin38	5_1	5
MAGs.WHYCeC1R.Bin121	5_1	5
MAGs.WHYCeC3L.Bin115	5_2	5
MAGs.WHYCoC3.Bin13	5_2	5
MAGs.SDQCeC1L.Bin13	5_3	5
MAGs.SDQCeC9R.Bin23	5_4	5
MAGs.SSCeC-1.Bin47	5_5	5
MAGs.SSCeC-10.Bin63	5_6	5
MAGs.SHCeC27.Bin49	6_0	6
MAGs.CeC105.Bin29	7_1	7
MAGs.WFHCeC24L.Bin66	7_2	7
MAGs.HEBCeC-7.Bin38	8_0	8
MAGs.SDQCeC1R.Bin123	9_0	9
MAGs.HNCeC10.Bin81	10_1	10
MAGs.SSCeC-10.Bin64	10_1	10
MAGs.SSCeC-9.Bin67	10_1	10
MAGs.WFHCeC24L.Bin89	10_1	10
MAGs.HEBCeC-25.Bin78	11_1	11
MAGs.HEBCeC-30.Bin32	11_1	11
MAGs.HNCeC5.Bin30	11_2	11
MAGs.SDQCeC10L.Bin47	11_3	11
MAGs.WFHCeC4L.Bin38	11_4	11
MAGs.WFHCeC6L.Bin68	11_5	11
MAGs.HNCeC12.Bin15	12_1	12
MAGs.HNCeC4.Bin36	12_1	12
MAGs.WNCeC1L.Bin41	12_1	12
MAGs.SSCeC-3.Bin12	13_0	13
MAGs.MD42d_CeC1.Bin23	14_1	14
MAGs.MD42d_CeC7.Bin18	14_1	14
MAGs.PD14d_CeC_1.Bin37	14_1	14
MAGs.PD42d_CeC1.Bin39	14_1	14
MAGs.PD42d_CeC2.Bin39	14_1	14
MAGs.PD42d_CeC4.Bin13	14_1	14
MAGs.PD42d_CeC5.Bin17	14_1	14
MAGs.PD42d_CeC6.Bin30	14_1	14
MAGs.PD42d_CeC7.Bin32	14_1	14
MAGs.PD42d_CeC8.Bin22	14_1	14
MAGs.PD70dCeC1.Bin84	14_1	14
MAGs.PD70dCeC2.Bin49	14_1	14
MAGs.PD70dCeC3.Bin4	14_1	14
MAGs.PD70dCeC4.Bin68	14_1	14
MAGs.PD70dCeC5.Bin3	14_1	14
MAGs.PD70dCeC6.Bin58	14_1	14
MAGs.PD70d_CeC1.Bin36	14_1	14
MAGs.PD70d_CeC3.Bin2	14_1	14
MAGs.PD70d_CeC4.Bin37	14_1	14
MAGs.PD70d_CeC5.Bin40	14_1	14
MAGs.PD70d_CeC6.Bin83	14_1	14
MAGs.PD70d_CeC7.Bin36	14_1	14
MAGs.PD70d_CeC8.Bin5	14_1	14
MAGs.CeC1.Bin28	15_1	15
MAGs.CeC6.Bin28	15_1	15
MAGs.HBCeC1.Bin12	15_2	15
MAGs.HBCeC2.Bin63	15_2	15
MAGs.HBCeC3.Bin49	15_2	15
MAGs.SDCeC1.Bin10	15_2	15
MAGs.SDCeC2.Bin13	15_2	15
MAGs.SDCeC3.Bin15	15_2	15
MAGs.SDCeC5.Bin69	15_2	15
MAGs.SDCeC6.Bin44	15_2	15
MAGs.SXCeC2.Bin86	15_2	15
MAGs.SXCeC4.Bin99	15_2	15
MAGs.WFHCeC24L.Bin14	15_3	15
MAGs.WFHCeC2L.Bin30	15_3	15
MAGs.CeC161.Bin30	15_4	15
MAGs.CeC164.Bin41	15_4	15
MAGs.CeC61.Bin4	15_4	15
MAGs.CeC67.Bin28	15_4	15
MAGs.CeC68.Bin13	15_4	15
MAGs.JSCeC1.Bin10	15_5	15
MAGs.JSCeC2.Bin94	15_5	15
MAGs.JSCeC3.Bin102	15_5	15
MAGs.JSCeC4.Bin26	15_5	15
MAGs.JSCeC5.Bin71	15_5	15
MAGs.JSCeC6.Bin68	15_5	15
MAGs.SSCeC-7.Bin6	15_5	15
MAGs.SSCeC-9.Bin5	15_5	15
MAGs.SXCeC1.Bin4	15_5	15
MAGs.SXCeC3.Bin77	15_5	15
MAGs.SXCeC5.Bin98	15_5	15
MAGs.SXCeC6.Bin24	15_5	15
MAGs.FJCeC1.Bin64	15_6	15
MAGs.FJCeC5.Bin122	15_7	15
MAGs.WFHCeC16L.Bin51	15_8	15
MAGs.HEBCeC-7.Bin18	15_9	15
MAGs.HBCeC4.Bin67	16_1	16
MAGs.JSCeC2.Bin121	16_1	16
MAGs.JSCeC3.Bin120	16_1	16
MAGs.JSCeC4.Bin56	16_1	16
MAGs.JSCeC6.Bin87	16_1	16
MAGs.SDCeC2.Bin38	16_1	16
MAGs.SXCeC2.Bin99	16_1	16
MAGs.ANCeC1.Bin58	17_1	17
MAGs.ANCeC6.Bin69	17_1	17
MAGs.ANCeC7.Bin48	17_1	17
MAGs.HEBCeC-17.Bin82	18_1	18
MAGs.WHYCeC6R.Bin70	18_1	18
MAGs.WHYCeC7R.Bin41	18_1	18
MAGs.WHYCoC7.Bin13	18_1	18
MAGs.FJCeC2.Bin107	19_1	19
MAGs.SDQCeC1R.Bin46	19_1	19
MAGs.SDQCeC4R.Bin70	19_1	19
MAGs.SSCeC-4.Bin10	19_1	19
MAGs.WFHCeC23L.Bin18	19_1	19
MAGs.WFHCeC3L.Bin18	19_1	19
MAGs.WFHCeC4L.Bin14	19_1	19
MAGs.WFHCeC6L.Bin30	19_1	19
MAGs.WHYCeC1R.Bin62	19_1	19
MAGs.WHYCeC7R.Bin3	19_1	19
MAGs.WFHCeC21L.Bin59	19_2	19
MAGs.WHYCeC5R.Bin54	19_3	19
MAGs.HEBCeC-7.Bin51	19_4	19
MAGs.HBCeC1.Bin8	20_1	20
MAGs.HBCeC2.Bin46	20_1	20
MAGs.HBCeC3.Bin43	20_1	20
MAGs.SDCeC5.Bin7	20_1	20
MAGs.CeC1.Bin24	21_1	21
MAGs.CeC161.Bin33	21_1	21
MAGs.CeC164.Bin39	21_1	21
MAGs.CeC67.Bin44	21_1	21
MAGs.JSCeC2.Bin77	22_1	22
MAGs.SDCeC2.Bin44	22_1	22
MAGs.SXCeC2.Bin65	22_1	22
MAGs.ANCeC3.Bin37	22_2	22
MAGs.ANCeC6.Bin20	22_2	22
MAGs.JSCeC4.Bin101	23_1	23
MAGs.SXCeC3.Bin88	23_1	23
MAGs.SSCeC-1.Bin17	23_2	23
MAGs.WFHCeC13L.Bin110	23_3	23
MAGs.WFHCeC24L.Bin3	23_4	23
MAGs.JSCeC1.Bin30	23_5	23
MAGs.JSCeC2.Bin88	23_5	23
MAGs.JSCeC5.Bin11	23_5	23
MAGs.SDCeC4.Bin39	23_5	23
MAGs.JSCeC3.Bin39	23_6	23
MAGs.JSCeC6.Bin6	23_6	23
MAGs.SXCeC1.Bin30	23_6	23
MAGs.SXCeC4.Bin63	23_6	23
MAGs.CeC38.Bin16	23_7	23
MAGs.GZCeC-10.Bin38	23_8	23
MAGs.ANCeC7.Bin86	23_9	23
MAGs.FJCeC1.Bin85	24_1	24
MAGs.FJCeC3.Bin28	24_1	24
MAGs.WFHCeC21L.Bin110	24_1	24
MAGs.WFHCeC24L.Bin30	24_2	24
MAGs.WNFCeC4L.Bin29	25_0	25
MAGs.ANCeC4.Bin36	26_1	26
MAGs.SHCeC18.Bin55	26_1	26
MAGs.SHCeC24.Bin26	26_1	26
MAGs.JSCeC2.Bin72	27_1	27
MAGs.JSCeC3.Bin125	27_1	27
MAGs.JSCeC4.Bin27	27_1	27
MAGs.JSCeC5.Bin101	27_1	27
MAGs.JSCeC6.Bin1	27_1	27
MAGs.CeC51.Bin3	27_2	27
MAGs.WNFCeC4L.Bin54	27_3	27
MAGs.FJCeC2.Bin136	27_4	27
MAGs.HEBCeC-21.Bin64	27_5	27
MAGs.HEBCeC-7.Bin31	28_0	28
MAGs.WHYCeC1R.Bin84	29_0	29
MAGs.FJCeC2.Bin129	30_1	30
MAGs.HEBCeC-18.Bin46	30_1	30
MAGs.WFHCeC14L.Bin116	30_1	30
MAGs.WFHCeC24L.Bin21	30_1	30
MAGs.ANCeC7.Bin93	31_1	31
MAGs.SHCeC26.Bin55	31_1	31
MAGs.MD3d_CeC_2.Bin3	32_1	32
MAGs.MD3d_CeC_3.Bin3	32_1	32
MAGs.MD3d_CeC_5.Bin2	32_1	32
MAGs.MD3d_CeC_6.Bin6	32_1	32
MAGs.MD3d_CeC_7.Bin5	32_1	32
MAGs.MD7d_CeC_1.Bin3	32_1	32
MAGs.MD7d_CeC_2.Bin2	32_1	32
MAGs.MD7d_CeC_3.Bin9	32_1	32
MAGs.MD7d_CeC_4.Bin6	32_1	32
MAGs.MD7d_CeC_5.Bin5	32_1	32
MAGs.MD7d_CeC_6.Bin16	32_1	32
MAGs.MD7d_CeC_7.Bin3	32_1	32
MAGs.MD7d_CeC_8.Bin12	32_1	32
MAGs.PD7d_CeC_1.Bin9	32_1	32
MAGs.PD7d_CeC_2.Bin2	32_1	32
MAGs.PD7d_CeC_3.Bin1	32_1	32
MAGs.PD7d_CeC_4.Bin8	32_1	32
MAGs.PD7d_CeC_5.Bin8	32_1	32
MAGs.PD7d_CeC_6.Bin27	32_1	32
MAGs.PD7d_CeC_7.Bin9	32_1	32
MAGs.PD7d_CeC_8.Bin25	32_1	32
MAGs.MD3d_CeC_1.Bin6	33_1	33
MAGs.MD3d_CeC_5.Bin4	33_1	33
MAGs.MD3d_CeC_4.Bin1	33_2	33
MAGs.MD7d_CeC_3.Bin8	34_1	34
MAGs.MD7d_CeC_4.Bin7	34_1	34
MAGs.MD7d_CeC_6.Bin7	34_1	34
MAGs.MD7d_CeC_8.Bin5	34_1	34
MAGs.PD7d_CeC_2.Bin15	34_1	34
MAGs.PD7d_CeC_4.Bin10	34_1	34
MAGs.PD7d_CeC_5.Bin16	34_1	34
MAGs.PD7d_CeC_6.Bin22	34_1	34
MAGs.PD7d_CeC_7.Bin1	34_1	34
MAGs.PD7d_CeC_8.Bin14	34_1	34
MAGs.MD3d_CeC_1.Bin2	35_1	35
MAGs.MD3d_CeC_2.Bin2	35_1	35
MAGs.MD3d_CeC_3.Bin1	35_1	35
MAGs.MD3d_CeC_4.Bin4	35_1	35
MAGs.MD3d_CeC_5.Bin5	35_1	35
MAGs.MD3d_CeC_6.Bin5	35_1	35
MAGs.SDQILC2.Bin9	35_2	35
MAGs.WHYCoC7.Bin31	35_3	35
MAGs.WNFCeC2L.Bin1	35_3	35
MAGs.PD3d_CeC_7.Bin1	35_4	35
MAGs.PD7d_CeC_3.Bin2	35_4	35
MAGs.PD7d_CeC_6.Bin31	35_4	35
MAGs.PD7d_CeC_7.Bin15	35_4	35
MAGs.SDCeC1.Bin40	35_5	35
MAGs.MD7d_CeC_1.Bin7	35_6	35
MAGs.HBCeC1.Bin27	36_1	36
MAGs.HBCeC2.Bin49	36_1	36
MAGs.HBCeC3.Bin47	36_1	36
MAGs.HBCeC4.Bin7	36_1	36
MAGs.HBCeC5.Bin30	36_1	36
MAGs.HBCeC6.Bin8	36_1	36
MAGs.MD42d_CeC1.Bin20	36_2	36
MAGs.MD42d_CeC2.Bin13	36_2	36
MAGs.MD42d_CeC3.Bin35	36_2	36
MAGs.MD42d_CeC5.Bin5	36_2	36
MAGs.MD42d_CeC6.Bin18	36_2	36
MAGs.MD42d_CeC7.Bin12	36_2	36
MAGs.MD42d_CeC8.Bin19	36_2	36
MAGs.MD70dCeC1.Bin9	36_2	36
MAGs.MD70dCeC4.Bin42	36_2	36
MAGs.MD70dCeC5.Bin11	36_2	36
MAGs.MD70dCoC3.Bin10	36_2	36
MAGs.MD70dCoC7.Bin1	36_2	36
MAGs.MD70d_CeC1.Bin40	36_2	36
MAGs.MD70d_CeC4.Bin38	36_2	36
MAGs.MD70d_CeC5.Bin70	36_2	36
MAGs.MD70d_CeC8.Bin2	36_2	36
MAGs.SDQCoC4.Bin9	37_0	37
MAGs.SDQILC4.Bin9	38_0	38
MAGs.FJCeC3.Bin76	39_1	39
MAGs.SDQCeC9L.Bin36	39_1	39
MAGs.WFHCeC24L.Bin5	39_1	39
MAGs.WFHCeC2L.Bin46	39_1	39
MAGs.SSCeC-1.Bin87	40_1	40
MAGs.SSCeC-2.Bin40	40_1	40
MAGs.SSCeC-4.Bin3	40_1	40
MAGs.SSCeC-5.Bin24	40_1	40
MAGs.WFHCeC24L.Bin39	40_2	40
MAGs.SHCeC16.Bin95	41_1	41
MAGs.SHCeC24.Bin82	41_1	41
MAGs.SHCeC27.Bin133	41_1	41
MAGs.SHCeC28.Bin93	41_1	41
MAGs.FJCeC3.Bin93	41_2	41
MAGs.FJCeC6.Bin71	41_2	41
MAGs.WFHCeC14L.Bin98	41_2	41
MAGs.WFHCeC22L.Bin69	41_2	41
MAGs.WFHCeC24L.Bin57	41_2	41
MAGs.WFHCeC25L.Bin37	41_2	41
MAGs.WFHCeC2L.Bin25	41_2	41
MAGs.FJCeC2.Bin110	41_3	41
MAGs.HNCeC6.Bin47	41_4	41
MAGs.WHYCeC3L.Bin110	42_0	42
MAGs.ANCeC4.Bin37	43_1	43
MAGs.ANCeC7.Bin141	43_1	43
MAGs.FJCeC4.Bin35	43_1	43
MAGs.HNCeC11.Bin82	43_1	43
MAGs.SHCeC24.Bin158	43_1	43
MAGs.SSCeC-6.Bin1	43_1	43
MAGs.WFHCeC12L.Bin74	43_1	43
MAGs.WFHCeC13L.Bin115	43_1	43
MAGs.WHYCeC3R.Bin41	43_1	43
MAGs.WHYCeC5L.Bin50	43_1	43
MAGs.WHYCeC5R.Bin30	43_1	43
MAGs.WHYCeC7L.Bin83	43_1	43
MAGs.FJCeC1.Bin7	44_1	44
MAGs.FJCeC3.Bin129	44_1	44
MAGs.FJCeC5.Bin70	44_1	44
MAGs.HNCeC10.Bin77	44_1	44
MAGs.SDQCeC9L.Bin56	44_1	44
MAGs.SDQCeC9R.Bin24	44_1	44
MAGs.SSCeC-10.Bin5	44_1	44
MAGs.SSCeC-7.Bin45	44_1	44
MAGs.SSCeC-9.Bin14	44_1	44
MAGs.WFHCeC11L.Bin8	44_1	44
MAGs.WFHCeC14L.Bin55	44_1	44
MAGs.WFHCeC16L.Bin22	44_1	44
MAGs.WFHCeC24L.Bin88	44_1	44
MAGs.WFHCeC25L.Bin36	44_1	44
MAGs.WNCeC2L.Bin19	44_1	44
MAGs.FJCeC1.Bin115	45_1	45
MAGs.FJCeC3.Bin63	45_1	45
MAGs.FJCeC4.Bin27	45_1	45
MAGs.SDQCeC2L.Bin41	45_2	45
MAGs.SDQCeC4L.Bin77	45_2	45
MAGs.SDQCeC4R.Bin62	45_2	45
MAGs.SDQCeC8L.Bin4	45_2	45
MAGs.SDQCeC8R.Bin47	45_2	45
MAGs.WHYCeC1R.Bin134	45_2	45
MAGs.WHYCeC3R.Bin74	45_2	45
MAGs.WHYCeC5L.Bin61	45_2	45
MAGs.WHYCeC5R.Bin60	45_2	45
MAGs.WHYCeC7L.Bin97	45_2	45
MAGs.SSCeC-9.Bin90	45_3	45
MAGs.SSCeC-10.Bin89	45_4	45
MAGs.FJCeC2.Bin111	45_5	45
MAGs.HNCeC6.Bin12	45_6	45
MAGs.WFHCeC11L.Bin17	45_7	45
MAGs.WNCeC2L.Bin13	45_8	45
MAGs.JSCeC1.Bin65	46_1	46
MAGs.JSCeC2.Bin62	46_1	46
MAGs.JSCeC3.Bin98	46_1	46
MAGs.JSCeC4.Bin71	46_1	46
MAGs.JSCeC5.Bin56	46_1	46
MAGs.SDCeC1.Bin23	46_1	46
MAGs.SDCeC2.Bin40	46_1	46
MAGs.SDCeC3.Bin35	46_1	46
MAGs.SDCeC5.Bin16	46_1	46
MAGs.SDCeC6.Bin37	46_1	46
MAGs.SXCeC3.Bin33	46_1	46
MAGs.SXCeC4.Bin48	46_1	46
MAGs.SXCeC6.Bin88	46_1	46
MAGs.FJCeC2.Bin55	46_2	46
MAGs.WFHCeC13L.Bin120	46_3	46
MAGs.HNCeC5.Bin64	46_4	46
MAGs.WFHCeC22L.Bin32	46_5	46
MAGs.WNCeC1L.Bin10	46_6	46
MAGs.CeC192.Bin119	46_7	46
MAGs.FJCeC3.Bin33	47_1	47
MAGs.SSCeC-9.Bin10	47_2	47
MAGs.SSCeC-10.Bin96	48_1	48
MAGs.SSCeC-7.Bin15	48_1	48
MAGs.SSCeC-9.Bin75	48_1	48
MAGs.SDQCeC4L.Bin107	48_2	48
MAGs.HEBCeC-25.Bin68	48_3	48
MAGs.FJCeC3.Bin90	48_4	48
MAGs.GZCeC-10.Bin11	49_1	49
MAGs.WHYCeC3R.Bin89	49_2	49
MAGs.FJCeC2.Bin96	50_1	50
MAGs.GZCeC-26.Bin40	50_2	50
MAGs.SDQCeC4L.Bin24	50_3	50
MAGs.SDQCeC4R.Bin29	50_3	50
MAGs.WHYCeC1L.Bin70	50_4	50
MAGs.WHYCoC1.Bin27	50_4	50
MAGs.WFHCeC22L.Bin33	50_5	50
MAGs.WFHCeC24L.Bin90	50_6	50
MAGs.WFHCeC25L.Bin80	50_7	50
MAGs.WFHCeC4L.Bin10	50_8	50
MAGs.JSCeC2.Bin135	50_9	50
MAGs.JSCeC3.Bin148	50_9	50
MAGs.JSCeC4.Bin35	50_9	50
MAGs.JSCeC6.Bin70	50_9	50
MAGs.HNCeC11.Bin43	50_10	50
MAGs.HNCeC12.Bin57	50_10	50
MAGs.SDQCeC9R.Bin82	50_11	50
MAGs.WFHCeC3L.Bin51	50_12	50
MAGs.HNCeC18.Bin91	50_13	50
MAGs.SDQCeC1L.Bin95	50_14	50
MAGs.WFHCeC6L.Bin109	50_15	50
MAGs.HNCeC10.Bin115	50_16	50
MAGs.HEBCeC-18.Bin54	50_17	50
MAGs.FJCeC6.Bin41	50_18	50
MAGs.FJCeC4.Bin36	51_1	51
MAGs.HNCeC12.Bin9	51_1	51
MAGs.HNCeC13.Bin53	51_1	51
MAGs.HNCeC14.Bin47	51_1	51
MAGs.HNCeC4.Bin71	51_1	51
MAGs.HNCeC5.Bin15	51_1	51
MAGs.HNCeC6.Bin91	51_1	51
MAGs.WFHCeC11L.Bin50	51_1	51
MAGs.WFHCeC12L.Bin100	51_1	51
MAGs.WFHCeC16L.Bin23	51_1	51
MAGs.WFHCeC3L.Bin17	51_1	51
MAGs.WFHCeC4L.Bin85	51_1	51
MAGs.WFHCeC6L.Bin112	51_1	51
MAGs.WHYCeC1L.Bin23	51_1	51
MAGs.WHYCeC1R.Bin75	51_1	51
MAGs.WHYCeC2L.Bin16	51_1	51
MAGs.WHYCeC2R.Bin62	51_1	51
MAGs.WHYCeC3L.Bin31	51_1	51
MAGs.WHYCeC4L.Bin28	51_1	51
MAGs.WHYCeC5L.Bin7	51_1	51
MAGs.WHYCeC5R.Bin14	51_1	51
MAGs.WHYCeC6L.Bin15	51_1	51
MAGs.WHYCoC1.Bin9	51_1	51
MAGs.WHYCoC3.Bin40	51_1	51
MAGs.HNCeC12.Bin38	52_1	52
MAGs.HNCeC14.Bin18	52_1	52
MAGs.WHYCeC1L.Bin58	52_2	52
MAGs.WHYCeC1R.Bin21	52_2	52
MAGs.WHYCeC3L.Bin56	52_2	52
MAGs.WHYCeC3R.Bin69	52_2	52
MAGs.WHYCoC1.Bin22	52_2	52
MAGs.FJCeC4.Bin95	52_3	52
MAGs.WFHCeC3L.Bin83	52_3	52
MAGs.WFHCeC4L.Bin74	52_3	52
MAGs.SHCeC16.Bin42	53_1	53
MAGs.WNFCeC4L.Bin17	53_1	53
MAGs.HNCeC6.Bin26	54_0	54
MAGs.ANCeC2.Bin32	55_1	55
MAGs.ANCeC3.Bin75	55_1	55
MAGs.ANCeC5.Bin63	55_1	55
MAGs.ANCeC6.Bin17	55_1	55
MAGs.ANCeC7.Bin128	55_1	55
MAGs.SHCeC27.Bin7	55_1	55
MAGs.HBCeC6.Bin60	56_1	56
MAGs.SDCeC2.Bin63	56_1	56
MAGs.SXCeC2.Bin62	56_1	56
MAGs.SXCeC5.Bin61	56_1	56
MAGs.SXCeC6.Bin7	56_1	56
MAGs.HNCeC16.Bin82	56_2	56
MAGs.WHYCeC3L.Bin84	56_3	56
MAGs.FJCeC4.Bin96	56_4	56
MAGs.FJCeC6.Bin50	56_5	56
MAGs.JSCeC5.Bin18	57_1	57
MAGs.SDCeC3.Bin23	57_1	57
MAGs.SDCeC5.Bin21	57_1	57
MAGs.SXCeC1.Bin34	57_1	57
MAGs.SXCeC2.Bin42	57_1	57
MAGs.SXCeC3.Bin54	57_1	57
MAGs.ANCeC3.Bin92	58_1	58
MAGs.SHCeC16.Bin36	58_2	58
MAGs.FJCeC2.Bin139	58_3	58
MAGs.SSCeC-4.Bin26	58_3	58
MAGs.WFHCeC16L.Bin80	58_4	58
MAGs.FJCeC5.Bin95	58_5	58
MAGs.WHYCeC4L.Bin3	58_6	58
MAGs.CeC192.Bin59	58_7	58
MAGs.HEBCeC-30.Bin34	58_8	58
MAGs.ANCeC1.Bin29	58_9	58
MAGs.HBCeC5.Bin50	58_10	58
MAGs.SDQCeC1R.Bin117	59_0	59
MAGs.FJCeC5.Bin90	60_1	60
MAGs.WFHCeC24L.Bin100	60_1	60
MAGs.FJCeC1.Bin19	60_2	60
MAGs.WFHCeC25L.Bin106	60_3	60
MAGs.HNCeC11.Bin53	60_4	60
MAGs.HNCeC15.Bin70	60_5	60
MAGs.WHYCoC3.Bin69	60_6	60
MAGs.WNFCeC4L.Bin50	60_7	60
MAGs.GZCeC-26.Bin26	60_8	60
MAGs.WFHCeC22L.Bin94	60_9	60
MAGs.FJCeC3.Bin17	60_10	60
MAGs.WFHCeC2L.Bin19	61_0	61
MAGs.HNCeC5.Bin47	62_0	62
MAGs.ANCeC6.Bin45	63_1	63
MAGs.ANCeC7.Bin98	63_1	63
MAGs.WFHCeC2L.Bin113	64_0	64
MAGs.HEBCeC-21.Bin25	65_1	65
MAGs.SDCeC6.Bin58	65_2	65
MAGs.CeC186.Bin3	65_3	65
MAGs.HEBCeC-18.Bin9	66_1	66
MAGs.HEBCeC-25.Bin74	66_1	66
MAGs.ANCeC1.Bin10	66_2	66
MAGs.ANCeC2.Bin86	66_2	66
MAGs.ANCeC3.Bin57	66_2	66
MAGs.ANCeC4.Bin19	66_2	66
MAGs.ANCeC5.Bin61	66_2	66
MAGs.ANCeC6.Bin96	66_2	66
MAGs.ANCeC7.Bin120	66_2	66
MAGs.SHCeC1.Bin9	66_2	66
MAGs.SHCeC12.Bin86	66_2	66
MAGs.SHCeC15.Bin26	66_2	66
MAGs.SHCeC16.Bin111	66_2	66
MAGs.SHCeC17.Bin62	66_2	66
MAGs.SHCeC18.Bin58	66_2	66
MAGs.SHCeC24.Bin43	66_2	66
MAGs.SHCeC26.Bin93	66_2	66
MAGs.SHCeC27.Bin57	66_2	66
MAGs.SHCeC28.Bin73	66_2	66
MAGs.SHCeC4.Bin36	66_2	66
MAGs.SHCeC7.Bin31	66_2	66
MAGs.SSCeC-10.Bin62	66_3	66
MAGs.SSCeC-9.Bin24	66_3	66
MAGs.SSCeC-1.Bin18	66_4	66
MAGs.WFHCeC16L.Bin104	66_4	66
MAGs.WFHCeC14L.Bin104	66_5	66
MAGs.WFHCeC24L.Bin65	66_5	66
MAGs.FJCeC2.Bin48	66_6	66
MAGs.ANCeC2.Bin35	67_1	67
MAGs.ANCeC3.Bin32	67_1	67
MAGs.ANCeC5.Bin10	67_1	67
MAGs.ANCeC6.Bin84	67_1	67
MAGs.ANCeC7.Bin10	67_1	67
MAGs.FJCeC1.Bin105	67_1	67
MAGs.HNCeC10.Bin33	67_1	67
MAGs.SHCeC1.Bin49	67_1	67
MAGs.SHCeC12.Bin44	67_1	67
MAGs.SHCeC17.Bin100	67_1	67
MAGs.SHCeC26.Bin102	67_1	67
MAGs.SHCeC27.Bin4	67_1	67
MAGs.SHCeC28.Bin55	67_1	67
MAGs.SHCeC4.Bin51	67_1	67
MAGs.SHCeC7.Bin72	67_1	67
MAGs.SSCeC-10.Bin12	67_1	67
MAGs.SSCeC-7.Bin9	67_1	67
MAGs.SSCeC-9.Bin7	67_1	67
MAGs.WFHCeC16L.Bin60	67_1	67
MAGs.WFHCeC2L.Bin127	67_1	67
MAGs.MD70dCeC1.Bin5	68_1	68
MAGs.MD70dCeC2.Bin11	68_1	68
MAGs.MD70dCeC3.Bin9	68_1	68
MAGs.MD70dCeC4.Bin6	68_1	68
MAGs.MD70dCeC5.Bin55	68_1	68
MAGs.MD70dCeC6.Bin21	68_1	68
MAGs.MD70d_CeC1.Bin6	68_1	68
MAGs.MD70d_CeC2.Bin22	68_1	68
MAGs.MD70d_CeC3.Bin7	68_1	68
MAGs.MD70d_CeC4.Bin47	68_1	68
MAGs.MD70d_CeC5.Bin46	68_1	68
MAGs.MD70d_CeC6.Bin14	68_1	68
MAGs.MD70d_CeC7.Bin23	68_1	68
MAGs.MD70d_CeC8.Bin12	68_1	68
MAGs.PD70dCeC2.Bin15	68_1	68
MAGs.PD70dCeC3.Bin82	68_1	68
MAGs.PD70dCeC4.Bin72	68_1	68
MAGs.PD70dCeC5.Bin8	68_1	68
MAGs.PD70dCeC6.Bin61	68_1	68
MAGs.PD70d_CeC2.Bin40	68_1	68
MAGs.PD70d_CeC3.Bin12	68_1	68
MAGs.PD70d_CeC4.Bin58	68_1	68
MAGs.PD70d_CeC6.Bin4	68_1	68
MAGs.PD70d_CeC7.Bin22	68_1	68
MAGs.PD70d_CeC8.Bin13	68_1	68
MAGs.SSCeC-10.Bin87	69_1	69
MAGs.SSCeC-9.Bin73	69_1	69
MAGs.WFHCeC1L.Bin25	69_1	69
MAGs.WFHCeC3L.Bin6	70_0	70
MAGs.SDQCeC4L.Bin124	71_1	71
MAGs.SDQCeC4R.Bin72	71_1	71
MAGs.WFHCeC24L.Bin131	71_1	71
MAGs.WFHCeC2L.Bin90	71_1	71
MAGs.FJCeC5.Bin31	72_1	72
MAGs.HEBCeC-18.Bin59	72_1	72
MAGs.SSCeC-9.Bin52	72_1	72
MAGs.WFHCeC2L.Bin12	72_1	72
MAGs.ANCeC1.Bin31	73_1	73
MAGs.ANCeC2.Bin10	73_1	73
MAGs.ANCeC4.Bin79	73_1	73
MAGs.ANCeC5.Bin4	73_1	73
MAGs.ANCeC6.Bin119	73_1	73
MAGs.ANCeC7.Bin118	73_1	73
MAGs.FJCeC2.Bin113	73_1	73
MAGs.SHCeC1.Bin81	73_1	73
MAGs.SHCeC12.Bin92	73_1	73
MAGs.SHCeC15.Bin54	73_1	73
MAGs.SHCeC16.Bin37	73_1	73
MAGs.SHCeC24.Bin23	73_1	73
MAGs.SHCeC26.Bin98	73_1	73
MAGs.SHCeC27.Bin30	73_1	73
MAGs.SHCeC28.Bin24	73_1	73
MAGs.SHCeC4.Bin47	73_1	73
MAGs.SHCeC7.Bin29	73_1	73
MAGs.WFHCeC16L.Bin34	73_1	73
MAGs.WFHCeC16L.Bin149	74_1	74
MAGs.WFHCeC2L.Bin124	74_1	74
MAGs.HNCeC6.Bin35	74_2	74
MAGs.HNCeC11.Bin36	75_1	75
MAGs.HNCeC14.Bin38	75_1	75
MAGs.HNCeC15.Bin39	75_2	75
MAGs.HNCeC7.Bin25	75_2	75
MAGs.HNCeC6.Bin77	75_3	75
MAGs.SDQCeC1R.Bin101	75_3	75
MAGs.SDQCeC3L.Bin73	75_3	75
MAGs.SDQCeC4L.Bin60	75_3	75
MAGs.SDQCeC4R.Bin15	75_3	75
MAGs.SDQCeC9R.Bin73	75_3	75
MAGs.SSCeC-1.Bin21	75_3	75
MAGs.SSCeC-9.Bin93	75_3	75
MAGs.WFHCeC14L.Bin81	75_3	75
MAGs.WFHCeC22L.Bin121	75_3	75
MAGs.WFHCeC25L.Bin46	75_3	75
MAGs.WFHCeC2L.Bin105	75_3	75
MAGs.WFHCeC6L.Bin90	75_3	75
MAGs.WHYCeC3L.Bin42	75_3	75
MAGs.WHYCeC3R.Bin84	75_3	75
MAGs.WHYCoC3.Bin61	75_3	75
MAGs.WHYCeC1R.Bin106	75_4	75
MAGs.FJCeC6.Bin2	75_5	75
MAGs.SDQCeC1L.Bin12	75_6	75
MAGs.FJCeC3.Bin72	75_7	75
MAGs.HEBCeC-18.Bin80	75_8	75
MAGs.HEBCeC-25.Bin58	75_9	75
MAGs.WFHCeC16L.Bin94	75_10	75
MAGs.HEBCeC-17.Bin72	75_11	75
MAGs.WFHCeC14L.Bin131	76_1	76
MAGs.WFHCeC16L.Bin11	76_2	76
MAGs.FJCeC2.Bin89	76_3	76
MAGs.WFHCeC24L.Bin124	76_4	76
MAGs.FJCeC1.Bin72	76_5	76
MAGs.SSCeC-10.Bin27	76_6	76
MAGs.SDQCeC9R.Bin93	76_7	76
MAGs.HNCeC4.Bin59	77_1	77
MAGs.HNCeC6.Bin98	77_2	77
MAGs.HNCeC16.Bin48	78_1	78
MAGs.HNCeC7.Bin106	78_1	78
MAGs.HNCeC13.Bin13	78_2	78
MAGs.WFHCeC1L.Bin90	78_2	78
MAGs.WHYCeC3R.Bin61	78_2	78
MAGs.WHYCeC7L.Bin103	78_2	78
MAGs.FJCeC1.Bin17	79_1	79
MAGs.FJCeC2.Bin9	79_1	79
MAGs.FJCeC3.Bin29	79_1	79
MAGs.WFHCeC14L.Bin62	79_1	79
MAGs.WFHCeC16L.Bin86	79_1	79
MAGs.WFHCeC22L.Bin17	79_1	79
MAGs.WFHCeC24L.Bin92	79_1	79
MAGs.WFHCeC2L.Bin89	79_1	79
MAGs.CeC35.Bin15	79_2	79
MAGs.CeC67.Bin9	79_2	79
MAGs.CeC68.Bin11	79_3	79
MAGs.SSCeC-6.Bin14	79_3	79
MAGs.SSCeC-9.Bin81	79_3	79
MAGs.FJCeC5.Bin130	80_1	80
MAGs.HBCeC1.Bin25	80_1	80
MAGs.HBCeC2.Bin27	80_1	80
MAGs.HBCeC3.Bin13	80_1	80
MAGs.HBCeC5.Bin8	80_1	80
MAGs.HBCeC6.Bin5	80_1	80
MAGs.HEBCeC-18.Bin40	80_1	80
MAGs.HNCeC13.Bin18	80_1	80
MAGs.JSCeC2.Bin113	80_1	80
MAGs.JSCeC4.Bin31	80_1	80
MAGs.JSCeC5.Bin53	80_1	80
MAGs.JSCeC6.Bin43	80_1	80
MAGs.SDQCeC1R.Bin70	80_1	80
MAGs.SDQCeC9R.Bin64	80_1	80
MAGs.SSCeC-8.Bin18	80_1	80
MAGs.SXCeC2.Bin103	80_1	80
MAGs.WFHCeC13L.Bin70	80_1	80
MAGs.WHYCeC3L.Bin78	80_1	80
MAGs.WHYCoC3.Bin80	80_1	80
MAGs.WNCeC2L.Bin8	80_1	80
MAGs.CeC139.Bin26	81_1	81
MAGs.CeC149.Bin27	81_1	81
MAGs.CeC161.Bin17	81_1	81
MAGs.CeC200.Bin6	81_1	81
MAGs.CeC38.Bin12	81_1	81
MAGs.HEBCeC-18.Bin75	81_2	81
MAGs.GZCeC-26.Bin9	82_1	82
MAGs.WFHCeC21L.Bin32	82_2	82
MAGs.FJCeC4.Bin62	83_1	83
MAGs.SSCeC-10.Bin24	83_2	83
MAGs.HEBCeC-25.Bin60	83_3	83
MAGs.FJCeC6.Bin39	84_1	84
MAGs.WFHCeC14L.Bin129	84_1	84
MAGs.WFHCeC2L.Bin31	84_1	84
MAGs.HNCeC6.Bin9	84_2	84
MAGs.SSCeC-7.Bin35	84_3	84
MAGs.WHYCeC1R.Bin16	84_4	84
MAGs.SDQCeC4L.Bin79	84_5	84
MAGs.FJCeC1.Bin40	85_0	85
MAGs.HNCeC11.Bin87	86_0	86
MAGs.FJCeC5.Bin120	87_1	87
MAGs.SSCeC-6.Bin10	87_1	87
MAGs.WFHCeC14L.Bin29	87_1	87
MAGs.WFHCeC16L.Bin125	87_1	87
MAGs.WFHCeC2L.Bin101	87_1	87
MAGs.WFHCeC3L.Bin80	87_1	87
MAGs.FJCeC3.Bin58	88_1	88
MAGs.FJCeC4.Bin11	88_1	88
MAGs.GZCeC-10.Bin42	88_1	88
MAGs.HEBCeC-18.Bin23	88_1	88
MAGs.HEBCeC-30.Bin12	88_1	88
MAGs.HNCeC18.Bin85	88_1	88
MAGs.JSCeC3.Bin133	88_1	88
MAGs.JSCeC4.Bin68	88_1	88
MAGs.SDCeC2.Bin69	88_1	88
MAGs.SDCeC6.Bin9	88_1	88
MAGs.SDQCeC4L.Bin65	88_1	88
MAGs.SDQCeC9L.Bin8	88_1	88
MAGs.SDQCeC9R.Bin21	88_1	88
MAGs.SSCeC-10.Bin91	88_1	88
MAGs.SXCeC4.Bin38	88_1	88
MAGs.SXCeC6.Bin18	88_1	88
MAGs.WFHCeC11L.Bin38	88_1	88
MAGs.WFHCeC12L.Bin17	88_1	88
MAGs.SSCeC-2.Bin31	89_0	89
MAGs.FJCeC4.Bin85	90_1	90
MAGs.FJCeC5.Bin92	90_1	90
MAGs.HEBCeC-17.Bin62	90_1	90
MAGs.SDQCeC10L.Bin32	90_1	90
MAGs.SDQCeC1L.Bin1	90_1	90
MAGs.SDQCeC1R.Bin98	90_1	90
MAGs.SDQCeC2L.Bin18	90_1	90
MAGs.SDQCeC4R.Bin39	90_1	90
MAGs.SDQCeC8R.Bin34	90_1	90
MAGs.SDQCeC9L.Bin31	90_1	90
MAGs.SDQCeC9R.Bin72	90_1	90
MAGs.SSCeC-1.Bin66	90_1	90
MAGs.SSCeC-10.Bin54	90_1	90
MAGs.SSCeC-4.Bin8	90_1	90
MAGs.SSCeC-8.Bin10	90_1	90
MAGs.SSCeC-9.Bin71	90_1	90
MAGs.WFHCeC11L.Bin113	90_1	90
MAGs.WFHCeC12L.Bin20	90_1	90
MAGs.WFHCeC13L.Bin77	90_1	90
MAGs.WFHCeC14L.Bin69	90_1	90
MAGs.WFHCeC16L.Bin135	90_1	90
MAGs.WFHCeC1L.Bin5	90_1	90
MAGs.WFHCeC21L.Bin114	90_1	90
MAGs.WFHCeC22L.Bin27	90_1	90
MAGs.WFHCeC25L.Bin93	90_1	90
MAGs.WFHCeC2L.Bin70	90_1	90
MAGs.WFHCeC3L.Bin57	90_1	90
MAGs.WFHCeC4L.Bin81	90_1	90
MAGs.WFHCeC6L.Bin80	90_1	90
MAGs.WHYCeC2L.Bin47	90_1	90
MAGs.WHYCeC2R.Bin105	90_1	90
MAGs.WHYCeC3L.Bin41	90_1	90
MAGs.WHYCeC3R.Bin34	90_1	90
MAGs.WHYCeC7L.Bin92	90_1	90
MAGs.WHYCoC3.Bin2	90_1	90
MAGs.WFHCeC23L.Bin74	90_2	90
MAGs.FJCeC1.Bin32	91_1	91
MAGs.FJCeC2.Bin60	91_1	91
MAGs.FJCeC3.Bin57	91_1	91
MAGs.FJCeC4.Bin93	91_1	91
MAGs.FJCeC6.Bin44	91_1	91
MAGs.HNCeC11.Bin72	91_1	91
MAGs.HNCeC15.Bin25	91_1	91
MAGs.HNCeC7.Bin78	91_1	91
MAGs.HNCeC8.Bin52	91_1	91
MAGs.SDQCeC10L.Bin9	91_1	91
MAGs.SDQCeC1L.Bin107	91_1	91
MAGs.SDQCeC1R.Bin110	91_1	91
MAGs.SDQCeC3L.Bin19	91_1	91
MAGs.SDQCeC4L.Bin125	91_1	91
MAGs.SDQCeC4R.Bin61	91_1	91
MAGs.SDQCeC8R.Bin16	91_1	91
MAGs.SDQCeC9R.Bin66	91_1	91
MAGs.SSCeC-1.Bin48	91_1	91
MAGs.SSCeC-2.Bin15	91_1	91
MAGs.SSCeC-4.Bin40	91_1	91
MAGs.SSCeC-9.Bin82	91_1	91
MAGs.WFHCeC11L.Bin81	91_1	91
MAGs.WFHCeC12L.Bin85	91_1	91
MAGs.WFHCeC13L.Bin27	91_1	91
MAGs.WFHCeC14L.Bin23	91_1	91
MAGs.WFHCeC1L.Bin31	91_1	91
MAGs.WFHCeC21L.Bin65	91_1	91
MAGs.WFHCeC22L.Bin96	91_1	91
MAGs.WFHCeC23L.Bin14	91_1	91
MAGs.WFHCeC24L.Bin38	91_1	91
MAGs.WFHCeC25L.Bin14	91_1	91
MAGs.WFHCeC3L.Bin14	91_1	91
MAGs.WFHCeC6L.Bin69	91_1	91
MAGs.SDQCeC10L.Bin10	92_1	92
MAGs.SDQCeC9L.Bin53	92_1	92
MAGs.FJCeC4.Bin109	92_2	92
MAGs.FJCeC5.Bin131	92_2	92
MAGs.FJCeC6.Bin88	92_2	92
MAGs.HNCeC7.Bin33	92_2	92
MAGs.SDQCeC8R.Bin20	92_2	92
MAGs.SDQCeC9R.Bin105	92_2	92
MAGs.SSCeC-4.Bin2	92_2	92
MAGs.WFHCeC13L.Bin33	92_2	92
MAGs.WFHCeC1L.Bin58	92_2	92
MAGs.WFHCeC4L.Bin57	92_2	92
MAGs.WFHCeC6L.Bin53	92_2	92
MAGs.WHYCeC2R.Bin43	92_2	92
MAGs.WHYCeC3L.Bin17	92_2	92
MAGs.WHYCeC3R.Bin31	92_2	92
MAGs.WHYCeC6R.Bin5	92_2	92
MAGs.WHYCeC7L.Bin24	92_2	92
MAGs.SDQCeC1R.Bin44	92_3	92
MAGs.SDQCeC4R.Bin76	92_3	92
MAGs.WFHCeC14L.Bin134	92_3	92
MAGs.WFHCeC11L.Bin90	92_4	92
MAGs.SHCeC27.Bin92	93_1	93
MAGs.SHCeC7.Bin17	93_1	93
MAGs.SHCeC26.Bin57	93_2	93
MAGs.HNCeC13.Bin67	94_0	94
MAGs.FJCeC5.Bin135	95_0	95
MAGs.WFHCeC11L.Bin80	96_0	96
MAGs.SSCeC-7.Bin21	97_0	97
MAGs.CeC149.Bin14	98_1	98
MAGs.CeC192.Bin101	98_1	98
MAGs.ANCeC6.Bin94	99_1	99
MAGs.SSCeC-10.Bin65	99_2	99
MAGs.HNCeC16.Bin112	99_3	99
MAGs.HNCeC6.Bin83	99_4	99
MAGs.SHCeC16.Bin105	99_5	99
MAGs.HBCeC4.Bin39	100_1	100
MAGs.SXCeC4.Bin64	100_2	100
MAGs.ANCeC4.Bin35	100_3	100
MAGs.ANCeC5.Bin27	100_3	100
MAGs.ANCeC6.Bin90	100_3	100
MAGs.ANCeC7.Bin20	100_3	100
MAGs.SHCeC12.Bin107	100_3	100
MAGs.SHCeC16.Bin73	100_3	100
MAGs.SHCeC17.Bin23	100_3	100
MAGs.SHCeC18.Bin8	100_3	100
MAGs.SHCeC26.Bin100	100_3	100
MAGs.SHCeC27.Bin11	100_3	100
MAGs.FJCeC4.Bin75	100_4	100
MAGs.WFHCeC12L.Bin114	100_4	100
MAGs.FJCeC1.Bin84	100_5	100
MAGs.WFHCeC14L.Bin44	100_5	100
MAGs.FJCeC2.Bin39	100_6	100
MAGs.WFHCeC24L.Bin45	100_7	100
MAGs.FJCeC6.Bin62	100_8	100
MAGs.WFHCeC23L.Bin39	100_9	100
MAGs.HNCeC10.Bin37	100_10	100
MAGs.HNCeC18.Bin57	100_11	100
MAGs.HNCeC13.Bin78	100_12	100
MAGs.HNCeC6.Bin28	100_13	100
MAGs.HNCeC11.Bin58	100_14	100
MAGs.SDQCeC9R.Bin26	100_15	100
MAGs.HNCeC17.Bin79	100_16	100
MAGs.HNCeC16.Bin56	100_17	100
MAGs.FJCeC3.Bin105	100_18	100
MAGs.WHYCeC1R.Bin138	100_19	100
MAGs.WNFCeC4L.Bin51	100_20	100
MAGs.WFHCeC22L.Bin132	100_21	100
MAGs.WFHCeC16L.Bin26	100_22	100
MAGs.HNCeC5.Bin59	100_23	100
MAGs.HNCeC15.Bin56	100_24	100
MAGs.HNCeC12.Bin36	100_25	100
MAGs.GZCeC-26.Bin22	100_26	100
MAGs.SDQCeC1L.Bin3	100_27	100
MAGs.SDQCeC1R.Bin106	100_27	100
MAGs.WFHCeC25L.Bin112	100_28	100
MAGs.GZCeC-26.Bin3	101_1	101
MAGs.HEBCeC-21.Bin39	101_1	101
MAGs.SHCeC27.Bin106	101_1	101
MAGs.SXCeC1.Bin60	101_1	101
MAGs.SXCeC4.Bin118	101_1	101
MAGs.SXCeC6.Bin85	101_1	101
MAGs.HNCeC14.Bin12	102_0	102
MAGs.ANCeC7.Bin35	103_0	103
MAGs.JSCeC6.Bin62	104_1	104
MAGs.SDCeC5.Bin13	104_1	104
MAGs.SXCeC3.Bin51	104_1	104
MAGs.SXCeC5.Bin80	104_1	104
MAGs.HBCeC4.Bin19	105_1	105
MAGs.HBCeC6.Bin50	105_1	105
MAGs.ANCeC6.Bin27	106_1	106
MAGs.SHCeC27.Bin131	106_1	106
MAGs.HEBCeC-15.Bin32	107_1	107
MAGs.HNCeC4.Bin69	107_1	107
MAGs.SDQCeC7R.Bin3	107_1	107
MAGs.SDQCeC9L.Bin16	107_1	107
MAGs.SDQCeC9R.Bin39	107_1	107
MAGs.WFHCeC1L.Bin32	107_1	107
MAGs.WFHCeC21L.Bin13	107_1	107
MAGs.WNCeC1L.Bin7	107_1	107
MAGs.ANCeC2.Bin77	108_1	108
MAGs.ANCeC3.Bin91	108_1	108
MAGs.ANCeC4.Bin106	108_1	108
MAGs.ANCeC5.Bin43	108_1	108
MAGs.ANCeC6.Bin41	108_1	108
MAGs.SHCeC12.Bin41	108_1	108
MAGs.SHCeC16.Bin81	108_1	108
MAGs.SHCeC17.Bin96	108_1	108
MAGs.SHCeC18.Bin43	108_1	108
MAGs.SHCeC24.Bin95	108_1	108
MAGs.SHCeC26.Bin40	108_1	108
MAGs.SHCeC28.Bin48	108_1	108
MAGs.SHCeC15.Bin60	108_2	108
MAGs.JSCeC2.Bin15	109_1	109
MAGs.JSCeC5.Bin109	109_1	109
MAGs.JSCeC6.Bin22	109_1	109
MAGs.SDCeC5.Bin53	109_1	109
MAGs.SXCeC1.Bin20	109_1	109
MAGs.SXCeC2.Bin107	109_1	109
MAGs.SXCeC4.Bin41	109_1	109
MAGs.SXCeC5.Bin70	109_1	109
MAGs.SXCeC6.Bin49	109_1	109
MAGs.ANCeC2.Bin100	109_2	109
MAGs.ANCeC3.Bin5	109_2	109
MAGs.ANCeC5.Bin12	109_2	109
MAGs.ANCeC6.Bin34	109_2	109
MAGs.SHCeC12.Bin22	109_2	109
MAGs.SHCeC15.Bin37	109_2	109
MAGs.SHCeC16.Bin5	109_2	109
MAGs.SHCeC17.Bin27	109_2	109
MAGs.SHCeC28.Bin28	109_2	109
MAGs.SHCeC7.Bin53	109_2	109
MAGs.CeC105.Bin15	109_3	109
MAGs.HEBCeC-17.Bin21	109_4	109
MAGs.FJCeC6.Bin45	110_0	110
MAGs.WFHCeC24L.Bin113	111_0	111
MAGs.HBCeC3.Bin31	112_1	112
MAGs.MD42d_CeC1.Bin6	112_1	112
MAGs.MD42d_CeC2.Bin16	112_1	112
MAGs.MD42d_CeC3.Bin1	112_1	112
MAGs.MD42d_CeC4.Bin26	112_1	112
MAGs.MD42d_CeC5.Bin24	112_1	112
MAGs.MD42d_CeC6.Bin5	112_1	112
MAGs.MD42d_CeC7.Bin41	112_1	112
MAGs.MD42d_CeC8.Bin2	112_1	112
MAGs.MD70dCeC1.Bin50	112_1	112
MAGs.MD70dCeC2.Bin10	112_1	112
MAGs.MD70dCeC3.Bin17	112_1	112
MAGs.MD70dCeC4.Bin44	112_1	112
MAGs.MD70dCeC5.Bin32	112_1	112
MAGs.MD70dCeC6.Bin25	112_1	112
MAGs.MD70dCoC3.Bin5	112_1	112
MAGs.MD70dCoC4.Bin1	112_1	112
MAGs.MD70dCoC7.Bin12	112_1	112
MAGs.MD70d_CeC1.Bin20	112_1	112
MAGs.MD70d_CeC2.Bin8	112_1	112
MAGs.MD70d_CeC3.Bin1	112_1	112
MAGs.MD70d_CeC4.Bin45	112_1	112
MAGs.MD70d_CeC5.Bin53	112_1	112
MAGs.MD70d_CeC6.Bin32	112_1	112
MAGs.MD70d_CeC7.Bin4	112_1	112
MAGs.MD70d_CeC8.Bin39	112_1	112
MAGs.PD42d_CeC1.Bin4	112_1	112
MAGs.PD42d_CeC2.Bin4	112_1	112
MAGs.PD42d_CeC3.Bin19	112_1	112
MAGs.PD42d_CeC4.Bin15	112_1	112
MAGs.PD42d_CeC5.Bin19	112_1	112
MAGs.PD42d_CeC6.Bin48	112_1	112
MAGs.PD42d_CeC7.Bin7	112_1	112
MAGs.PD42d_CeC8.Bin26	112_1	112
MAGs.PD70dCeC1.Bin49	112_1	112
MAGs.PD70dCeC2.Bin8	112_1	112
MAGs.PD70dCeC3.Bin80	112_1	112
MAGs.PD70dCeC4.Bin24	112_1	112
MAGs.PD70dCeC5.Bin51	112_1	112
MAGs.PD70dCeC6.Bin21	112_1	112
MAGs.PD70dCoC1.Bin30	112_1	112
MAGs.PD70dCoC3.Bin3	112_1	112
MAGs.PD70dCoC4.Bin2	112_1	112
MAGs.PD70dCoC5.Bin9	112_1	112
MAGs.PD70d_CeC1.Bin5	112_1	112
MAGs.PD70d_CeC2.Bin19	112_1	112
MAGs.PD70d_CeC3.Bin67	112_1	112
MAGs.PD70d_CeC4.Bin59	112_1	112
MAGs.PD70d_CeC5.Bin22	112_1	112
MAGs.PD70d_CeC6.Bin27	112_1	112
MAGs.PD70d_CeC7.Bin18	112_1	112
MAGs.PD70d_CeC8.Bin56	112_1	112
MAGs.SDCeC1.Bin80	112_1	112
MAGs.SDCeC3.Bin4	112_1	112
MAGs.SDCeC6.Bin55	112_1	112
MAGs.FJCeC3.Bin27	113_1	113
MAGs.WHYCeC1R.Bin81	113_2	113
MAGs.SSCeC-10.Bin52	113_3	113
MAGs.WFHCeC25L.Bin25	113_4	113
MAGs.FJCeC3.Bin112	114_0	114
MAGs.WFHCeC11L.Bin106	115_0	115
MAGs.JSCeC1.Bin57	116_1	116
MAGs.JSCeC2.Bin126	116_1	116
MAGs.JSCeC3.Bin5	116_1	116
MAGs.JSCeC4.Bin91	116_1	116
MAGs.JSCeC5.Bin34	116_1	116
MAGs.JSCeC6.Bin71	116_1	116
MAGs.SDCeC1.Bin70	116_1	116
MAGs.SDCeC2.Bin67	116_1	116
MAGs.SDCeC3.Bin7	116_1	116
MAGs.SXCeC1.Bin6	116_1	116
MAGs.SXCeC4.Bin69	116_1	116
MAGs.SXCeC6.Bin47	116_1	116
MAGs.HEBCeC-7.Bin8	116_2	116
MAGs.HNCeC6.Bin49	116_3	116
MAGs.WFHCeC13L.Bin116	117_1	117
MAGs.WFHCeC1L.Bin22	117_2	117
MAGs.WHYCeC3L.Bin15	117_3	117
MAGs.WHYCeC7L.Bin53	117_4	117
MAGs.WFHCeC11L.Bin21	117_5	117
MAGs.HNCeC5.Bin52	117_6	117
MAGs.HEBCeC-17.Bin42	118_1	118
MAGs.HEBCeC-25.Bin36	118_1	118
MAGs.SHCeC28.Bin95	118_2	118
MAGs.SDQCeC4L.Bin61	118_3	118
MAGs.WFHCeC16L.Bin77	119_1	119
MAGs.WFHCeC24L.Bin17	119_2	119
MAGs.HNCeC13.Bin11	120_0	120
MAGs.FJCeC3.Bin97	121_1	121
MAGs.WFHCeC13L.Bin80	121_1	121
MAGs.FJCeC6.Bin78	121_2	121
MAGs.WFHCeC22L.Bin38	121_2	121
MAGs.FJCeC4.Bin110	121_3	121
MAGs.SSCeC-10.Bin70	121_4	121
MAGs.SSCeC-9.Bin61	121_4	121
MAGs.WFHCeC2L.Bin35	121_5	121
MAGs.WHYCeC1R.Bin49	121_6	121
MAGs.HNCeC6.Bin46	121_7	121
MAGs.CeC164.Bin20	121_8	121
MAGs.JSCeC3.Bin101	122_1	122
MAGs.JSCeC4.Bin73	122_1	122
MAGs.SDCeC1.Bin44	122_1	122
MAGs.SDCeC3.Bin32	122_1	122
MAGs.SDCeC5.Bin4	122_1	122
MAGs.SDCeC6.Bin56	122_1	122
MAGs.SXCeC1.Bin69	122_1	122
MAGs.SXCeC2.Bin101	122_1	122
MAGs.SSCeC-1.Bin33	122_2	122
MAGs.SSCeC-10.Bin66	122_3	122
MAGs.FJCeC2.Bin34	122_4	122
MAGs.WFHCeC16L.Bin75	122_4	122
MAGs.FJCeC5.Bin115	122_5	122
MAGs.SHCeC24.Bin40	123_1	123
MAGs.SXCeC4.Bin98	123_2	123
MAGs.ANCeC4.Bin73	124_0	124
MAGs.HNCeC16.Bin106	125_1	125
MAGs.WFHCeC14L.Bin145	125_2	125
MAGs.FJCeC2.Bin67	126_0	126
MAGs.FJCeC5.Bin97	127_1	127
MAGs.SSCeC-1.Bin42	127_1	127
MAGs.SSCeC-2.Bin28	127_1	127
MAGs.SSCeC-4.Bin32	127_1	127
MAGs.WFHCeC16L.Bin54	127_1	127
MAGs.WHYCeC3L.Bin50	127_1	127
MAGs.WHYCeC7L.Bin63	127_1	127
MAGs.WNFCeC4L.Bin4	127_1	127
MAGs.HEBCeC-30.Bin2	127_2	127
MAGs.FJCeC2.Bin112	128_1	128
MAGs.FJCeC6.Bin33	128_1	128
MAGs.HEBCeC-17.Bin41	128_1	128
MAGs.SDQCeC4L.Bin32	128_1	128
MAGs.WFHCeC22L.Bin9	128_1	128
MAGs.HEBCeC-25.Bin90	129_1	129
MAGs.SDQCeC1R.Bin107	129_2	129
MAGs.SDQCeC1L.Bin52	130_1	130
MAGs.SDQCeC1R.Bin8	130_1	130
MAGs.SDQCeC9R.Bin4	130_1	130
MAGs.CeC192.Bin126	131_1	131
MAGs.CeC38.Bin30	131_1	131
MAGs.CeC6.Bin12	131_1	131
MAGs.SSCeC-1.Bin75	132_1	132
MAGs.SSCeC-10.Bin36	132_1	132
MAGs.SSCeC-5.Bin3	132_1	132
MAGs.HEBCeC-18.Bin13	133_1	133
MAGs.HEBCeC-25.Bin21	133_1	133
MAGs.FJCeC2.Bin19	133_2	133
MAGs.GZCeC-26.Bin30	133_3	133
MAGs.ANCeC1.Bin52	134_1	134
MAGs.ANCeC2.Bin28	134_1	134
MAGs.ANCeC3.Bin64	134_1	134
MAGs.ANCeC4.Bin59	134_1	134
MAGs.ANCeC5.Bin34	134_1	134
MAGs.ANCeC6.Bin77	134_1	134
MAGs.ANCeC7.Bin65	134_1	134
MAGs.SHCeC1.Bin19	134_1	134
MAGs.SHCeC12.Bin31	134_1	134
MAGs.SHCeC15.Bin57	134_1	134
MAGs.SHCeC16.Bin115	134_1	134
MAGs.SHCeC17.Bin65	134_1	134
MAGs.SHCeC18.Bin35	134_1	134
MAGs.SHCeC24.Bin129	134_1	134
MAGs.SHCeC26.Bin77	134_1	134
MAGs.SHCeC27.Bin21	134_1	134
MAGs.SHCeC28.Bin66	134_1	134
MAGs.SHCeC4.Bin8	134_1	134
MAGs.SHCeC7.Bin26	134_1	134
MAGs.SDQCeC4L.Bin121	135_0	135
MAGs.FJCeC6.Bin5	136_0	136
MAGs.SDQCeC1L.Bin76	137_1	137
MAGs.SDQCeC1R.Bin7	137_1	137
MAGs.WFHCeC2L.Bin93	137_1	137
MAGs.HEBCeC-21.Bin30	138_1	138
MAGs.HEBCeC-25.Bin14	138_2	138
MAGs.WFHCeC21L.Bin41	139_1	139
MAGs.WFHCeC2L.Bin1	139_1	139
MAGs.FJCeC4.Bin107	140_1	140
MAGs.GZCeC-10.Bin29	140_1	140
MAGs.HEBCeC-15.Bin23	140_1	140
MAGs.HEBCeC-17.Bin51	140_1	140
MAGs.HEBCeC-18.Bin45	140_1	140
MAGs.HEBCeC-21.Bin21	140_1	140
MAGs.HEBCeC-22.Bin8	140_1	140
MAGs.HEBCeC-30.Bin18	140_1	140
MAGs.HEBCeC-7.Bin23	140_1	140
MAGs.HNCeC13.Bin22	140_1	140
MAGs.HNCeC4.Bin84	140_1	140
MAGs.HNCeC5.Bin43	140_1	140
MAGs.HNCeC6.Bin31	140_1	140
MAGs.SDQCeC10L.Bin33	140_1	140
MAGs.SDQCeC1L.Bin22	140_1	140
MAGs.SDQCeC1R.Bin80	140_1	140
MAGs.SDQCeC2L.Bin31	140_1	140
MAGs.SDQCeC9L.Bin33	140_1	140
MAGs.SDQCeC9R.Bin17	140_1	140
MAGs.WFHCeC11L.Bin14	140_1	140
MAGs.WFHCeC12L.Bin97	140_1	140
MAGs.WFHCeC1L.Bin125	140_1	140
MAGs.WFHCeC21L.Bin119	140_1	140
MAGs.WFHCeC23L.Bin21	140_1	140
MAGs.WFHCeC4L.Bin26	140_1	140
MAGs.WFHCeC6L.Bin96	140_1	140
MAGs.WHYCeC1L.Bin24	140_1	140
MAGs.WHYCeC1R.Bin90	140_1	140
MAGs.WHYCeC2L.Bin66	140_1	140
MAGs.WHYCeC2R.Bin97	140_1	140
MAGs.WHYCeC3L.Bin63	140_1	140
MAGs.WHYCeC3R.Bin54	140_1	140
MAGs.WHYCeC4L.Bin55	140_1	140
MAGs.WHYCeC6L.Bin26	140_1	140
MAGs.WHYCeC6R.Bin4	140_1	140
MAGs.WHYCeC7L.Bin62	140_1	140
MAGs.WHYCoC1.Bin31	140_1	140
MAGs.FJCeC1.Bin87	141_1	141
MAGs.WFHCeC25L.Bin121	141_1	141
MAGs.HNCeC6.Bin99	142_1	142
MAGs.WFHCeC11L.Bin46	142_1	142
MAGs.WFHCeC25L.Bin98	142_1	142
MAGs.HNCeC13.Bin2	143_1	143
MAGs.WFHCeC25L.Bin130	143_1	143
MAGs.WFHCeC12L.Bin21	143_2	143
MAGs.FJCeC1.Bin99	144_1	144
MAGs.FJCeC2.Bin130	144_1	144
MAGs.FJCeC4.Bin47	144_1	144
MAGs.FJCeC5.Bin23	144_1	144
MAGs.FJCeC6.Bin31	144_1	144
MAGs.HEBCeC-17.Bin1	144_1	144
MAGs.HEBCeC-21.Bin54	144_1	144
MAGs.HNCeC15.Bin8	144_1	144
MAGs.HNCeC18.Bin95	144_1	144
MAGs.HNCeC5.Bin41	144_1	144
MAGs.SDQCeC3L.Bin48	144_1	144
MAGs.SDQCeC9L.Bin58	144_1	144
MAGs.SDQCeC9R.Bin18	144_1	144
MAGs.SSCeC-10.Bin35	144_1	144
MAGs.SSCeC-7.Bin17	144_1	144
MAGs.SSCeC-9.Bin8	144_1	144
MAGs.WFHCeC11L.Bin71	144_1	144
MAGs.WFHCeC12L.Bin26	144_1	144
MAGs.WFHCeC13L.Bin126	144_1	144
MAGs.WFHCeC16L.Bin35	144_1	144
MAGs.WFHCeC1L.Bin39	144_1	144
MAGs.WFHCeC21L.Bin67	144_1	144
MAGs.WFHCeC22L.Bin78	144_1	144
MAGs.WFHCeC23L.Bin53	144_1	144
MAGs.WFHCeC24L.Bin58	144_1	144
MAGs.WFHCeC25L.Bin75	144_1	144
MAGs.WFHCeC2L.Bin22	144_1	144
MAGs.WFHCeC4L.Bin64	144_1	144
MAGs.WFHCeC6L.Bin102	144_1	144
MAGs.WHYCeC1L.Bin64	144_1	144
MAGs.WHYCeC1R.Bin19	144_1	144
MAGs.WHYCeC2L.Bin4	144_1	144
MAGs.WHYCeC2R.Bin9	144_1	144
MAGs.WHYCeC6L.Bin4	144_1	144
MAGs.WHYCeC6R.Bin46	144_1	144
MAGs.WHYCeC7L.Bin39	144_1	144
MAGs.WHYCeC7R.Bin7	144_1	144
MAGs.WNFCeC4L.Bin2	144_1	144
MAGs.FJCeC1.Bin18	145_1	145
MAGs.FJCeC3.Bin2	145_1	145
MAGs.HNCeC16.Bin46	145_1	145
MAGs.SDQCeC4R.Bin23	145_1	145
MAGs.SSCeC-10.Bin1	145_1	145
MAGs.SSCeC-2.Bin53	145_1	145
MAGs.SSCeC-7.Bin49	145_1	145
MAGs.SSCeC-8.Bin32	145_1	145
MAGs.SSCeC-9.Bin16	145_1	145
MAGs.WFHCeC2L.Bin72	145_1	145
MAGs.SSCeC-10.Bin50	146_1	146
MAGs.SSCeC-9.Bin20	146_1	146
MAGs.FJCeC1.Bin49	147_1	147
MAGs.FJCeC4.Bin55	147_1	147
MAGs.SDQCeC10L.Bin29	147_1	147
MAGs.SDQCeC1R.Bin100	147_1	147
MAGs.SDQCeC2L.Bin45	147_1	147
MAGs.SDQCeC9L.Bin65	147_1	147
MAGs.SDQCeC9R.Bin58	147_1	147
MAGs.SSCeC-10.Bin15	147_1	147
MAGs.SSCeC-9.Bin48	147_1	147
MAGs.WFHCeC11L.Bin76	147_1	147
MAGs.WFHCeC13L.Bin19	147_1	147
MAGs.WFHCeC1L.Bin116	147_1	147
MAGs.WFHCeC22L.Bin61	147_1	147
MAGs.WFHCeC23L.Bin23	147_1	147
MAGs.WFHCeC25L.Bin52	147_1	147
MAGs.WFHCeC4L.Bin63	147_1	147
MAGs.WFHCeC6L.Bin5	147_1	147
MAGs.WHYCeC2L.Bin35	147_1	147
MAGs.WHYCeC2R.Bin85	147_1	147
MAGs.WHYCeC5R.Bin22	147_1	147
MAGs.WHYCeC6L.Bin36	147_1	147
MAGs.WHYCeC6R.Bin14	147_1	147
MAGs.WHYCeC7L.Bin105	147_1	147
MAGs.HEBCeC-17.Bin60	148_1	148
MAGs.HEBCeC-18.Bin74	148_1	148
MAGs.SSCeC-1.Bin11	149_1	149
MAGs.SSCeC-2.Bin63	149_1	149
MAGs.SSCeC-9.Bin60	149_1	149
MAGs.SDQCeC1R.Bin63	149_2	149
MAGs.SDQCeC4R.Bin49	149_2	149
MAGs.SDQCeC8R.Bin46	149_2	149
MAGs.SDQCeC9R.Bin90	149_2	149
MAGs.WFHCeC1L.Bin111	149_2	149
MAGs.WFHCeC3L.Bin59	149_2	149
MAGs.WFHCeC6L.Bin54	149_2	149
MAGs.WHYCeC1R.Bin93	149_3	149
MAGs.WFHCeC12L.Bin76	149_4	149
MAGs.FJCeC3.Bin32	149_5	149
MAGs.FJCeC5.Bin72	149_6	149
MAGs.SSCeC-4.Bin46	149_7	149
MAGs.FJCeC4.Bin106	149_8	149
MAGs.WFHCeC25L.Bin92	149_9	149
MAGs.WFHCeC24L.Bin43	149_10	149
MAGs.WFHCeC21L.Bin79	149_11	149
MAGs.CeC6.Bin22	149_12	149
MAGs.HEBCeC-30.Bin4	149_13	149
MAGs.HEBCeC-7.Bin55	149_14	149
MAGs.ANCeC2.Bin84	150_1	150
MAGs.ANCeC6.Bin31	150_1	150
MAGs.ANCeC7.Bin33	150_1	150
MAGs.SHCeC1.Bin52	150_1	150
MAGs.SHCeC12.Bin49	150_1	150
MAGs.SHCeC16.Bin86	150_1	150
MAGs.SHCeC26.Bin87	150_1	150
MAGs.SHCeC27.Bin58	150_1	150
MAGs.SHCeC28.Bin62	150_1	150
MAGs.SHCeC4.Bin32	150_1	150
MAGs.FJCeC1.Bin38	151_1	151
MAGs.WFHCeC24L.Bin79	151_2	151
MAGs.CeC108.Bin18	152_1	152
MAGs.CeC192.Bin68	152_1	152
MAGs.FJCeC6.Bin100	152_2	152
MAGs.WFHCeC25L.Bin39	152_3	152
MAGs.WHYCeC2L.Bin41	152_4	152
MAGs.WHYCeC2R.Bin81	152_5	152
MAGs.WHYCeC7L.Bin95	152_6	152
MAGs.WFHCeC23L.Bin65	152_7	152
MAGs.WFHCeC6L.Bin84	152_8	152
MAGs.WFHCeC13L.Bin114	152_9	152
MAGs.WFHCeC1L.Bin57	152_10	152
MAGs.FJCeC4.Bin97	152_11	152
MAGs.SDQCeC10L.Bin36	152_12	152
MAGs.HNCeC5.Bin18	152_13	152
MAGs.SHCeC24.Bin137	152_14	152
MAGs.SHCeC17.Bin24	152_15	152
MAGs.GZCeC-10.Bin24	152_16	152
MAGs.MD42d_CeC1.Bin12	153_1	153
MAGs.MD42d_CeC3.Bin11	153_1	153
MAGs.MD42d_CeC4.Bin28	153_1	153
MAGs.MD42d_CeC5.Bin4	153_1	153
MAGs.MD42d_CeC6.Bin16	153_1	153
MAGs.MD42d_CeC7.Bin11	153_1	153
MAGs.MD42d_CeC8.Bin24	153_1	153
MAGs.MD70dCeC2.Bin23	153_1	153
MAGs.MD70d_CeC1.Bin47	153_1	153
MAGs.MD70d_CeC2.Bin1	153_1	153
MAGs.MD70d_CeC5.Bin1	153_1	153
MAGs.MD70d_CeC6.Bin30	153_1	153
MAGs.PD42d_CeC1.Bin26	153_1	153
MAGs.PD42d_CeC2.Bin34	153_1	153
MAGs.PD42d_CeC3.Bin13	153_1	153
MAGs.PD42d_CeC4.Bin4	153_1	153
MAGs.PD42d_CeC5.Bin9	153_1	153
MAGs.PD42d_CeC7.Bin13	153_1	153
MAGs.PD42d_CeC8.Bin28	153_1	153
MAGs.MD42d_CeC8.Bin27	154_1	154
MAGs.MD70dCeC1.Bin13	154_1	154
MAGs.MD70dCeC5.Bin16	154_1	154
MAGs.MD70d_CeC1.Bin15	154_1	154
MAGs.MD70d_CeC2.Bin12	154_1	154
MAGs.MD70d_CeC5.Bin27	154_1	154
MAGs.MD70d_CeC6.Bin22	154_1	154
MAGs.PD70dCeC1.Bin88	154_1	154
MAGs.PD70dCeC6.Bin45	154_1	154
MAGs.PD70d_CeC1.Bin76	154_1	154
MAGs.PD70d_CeC4.Bin14	154_1	154
MAGs.PD70d_CeC5.Bin47	154_1	154
MAGs.PD70d_CeC8.Bin48	154_1	154
MAGs.HBCeC4.Bin26	155_1	155
MAGs.HBCeC6.Bin22	155_1	155
MAGs.JSCeC5.Bin33	155_1	155
MAGs.MD42d_CeC1.Bin29	155_2	155
MAGs.MD42d_CeC3.Bin9	155_2	155
MAGs.MD42d_CeC4.Bin18	155_2	155
MAGs.MD42d_CeC5.Bin1	155_2	155
MAGs.MD42d_CeC6.Bin12	155_2	155
MAGs.MD42d_CeC7.Bin35	155_2	155
MAGs.MD42d_CeC8.Bin17	155_2	155
MAGs.MD70dCeC2.Bin5	155_2	155
MAGs.MD70d_CeC1.Bin13	155_2	155
MAGs.MD70d_CeC2.Bin7	155_2	155
MAGs.MD70d_CeC4.Bin34	155_2	155
MAGs.MD70d_CeC5.Bin49	155_2	155
MAGs.MD70d_CeC6.Bin25	155_2	155
MAGs.MD70d_CeC8.Bin33	155_2	155
MAGs.PD42d_CeC1.Bin31	155_2	155
MAGs.PD42d_CeC2.Bin37	155_2	155
MAGs.PD42d_CeC3.Bin5	155_2	155
MAGs.PD42d_CeC4.Bin2	155_2	155
MAGs.PD42d_CeC5.Bin3	155_2	155
MAGs.PD42d_CeC6.Bin5	155_2	155
MAGs.PD42d_CeC7.Bin12	155_2	155
MAGs.PD42d_CeC8.Bin21	155_2	155
MAGs.CeC186.Bin1	156_1	156
MAGs.CeC192.Bin109	156_1	156
MAGs.HBCeC2.Bin15	156_2	156
MAGs.HBCeC3.Bin1	156_2	156
MAGs.SDCeC1.Bin14	156_2	156
MAGs.SDCeC3.Bin60	156_2	156
MAGs.SDCeC5.Bin19	156_2	156
MAGs.SDCeC6.Bin10	156_2	156
MAGs.SXCeC4.Bin11	156_2	156
MAGs.JSCeC2.Bin46	156_3	156
MAGs.WFHCeC24L.Bin94	156_4	156
MAGs.JSCeC3.Bin36	157_1	157
MAGs.JSCeC4.Bin4	157_1	157
MAGs.SXCeC3.Bin57	157_1	157
MAGs.WNFCeC4L.Bin19	157_2	157
MAGs.SHCeC18.Bin15	158_0	158
MAGs.CeC1.Bin16	159_1	159
MAGs.CeC149.Bin2	159_1	159
MAGs.CeC66.Bin8	159_1	159
MAGs.CeC68.Bin1	159_1	159
MAGs.FJCeC1.Bin80	159_2	159
MAGs.SHCeC27.Bin53	159_2	159
MAGs.HEBCeC-25.Bin25	159_3	159
MAGs.WNFCeC4L.Bin38	159_4	159
MAGs.CeC105.Bin16	159_5	159
MAGs.CeC192.Bin3	159_6	159
MAGs.SHCeC12.Bin90	160_1	160
MAGs.SHCeC4.Bin52	160_1	160
MAGs.SDQCeC10L.Bin24	160_2	160
MAGs.WHYCeC3R.Bin4	160_2	160
MAGs.WFHCeC1L.Bin6	160_3	160
MAGs.WFHCeC12L.Bin88	160_4	160
MAGs.CeC192.Bin18	160_5	160
MAGs.SXCeC2.Bin97	160_6	160
MAGs.FJCeC5.Bin27	160_7	160
MAGs.HEBCeC-21.Bin63	160_8	160
MAGs.GZCeC-26.Bin28	161_0	161
MAGs.HBCeC1.Bin9	162_1	162
MAGs.HBCeC2.Bin13	162_1	162
MAGs.HBCeC3.Bin46	162_1	162
MAGs.HBCeC4.Bin31	162_1	162
MAGs.HBCeC5.Bin36	162_1	162
MAGs.HBCeC6.Bin62	162_1	162
MAGs.JSCeC2.Bin24	162_1	162
MAGs.JSCeC3.Bin104	162_1	162
MAGs.JSCeC4.Bin8	162_1	162
MAGs.JSCeC5.Bin40	162_1	162
MAGs.JSCeC6.Bin83	162_1	162
MAGs.WFHCeC11L.Bin110	162_2	162
MAGs.WFHCeC13L.Bin102	162_3	162
MAGs.SHCeC1.Bin71	163_1	163
MAGs.SHCeC27.Bin47	163_1	163
MAGs.JSCeC2.Bin34	163_2	163
MAGs.SDCeC3.Bin68	163_2	163
MAGs.SXCeC3.Bin90	163_2	163
MAGs.SXCeC5.Bin76	163_2	163
MAGs.SHCeC7.Bin62	163_3	163
MAGs.CeC192.Bin74	163_4	163
MAGs.ANCeC1.Bin75	164_1	164
MAGs.ANCeC2.Bin68	164_1	164
MAGs.ANCeC3.Bin47	164_1	164
MAGs.ANCeC6.Bin135	164_1	164
MAGs.ANCeC7.Bin144	164_1	164
MAGs.HEBCeC-18.Bin14	164_1	164
MAGs.SHCeC1.Bin67	164_1	164
MAGs.SHCeC15.Bin75	164_1	164
MAGs.SHCeC16.Bin23	164_1	164
MAGs.SHCeC17.Bin13	164_1	164
MAGs.SHCeC24.Bin50	164_1	164
MAGs.SHCeC26.Bin62	164_1	164
MAGs.SHCeC27.Bin91	164_1	164
MAGs.SHCeC28.Bin26	164_1	164
MAGs.SHCeC4.Bin34	164_1	164
MAGs.ANCeC4.Bin80	165_1	165
MAGs.ANCeC5.Bin73	165_1	165
MAGs.SHCeC1.Bin86	165_2	165
MAGs.SHCeC12.Bin48	165_2	165
MAGs.SHCeC16.Bin29	165_2	165
MAGs.SHCeC17.Bin19	165_2	165
MAGs.SHCeC24.Bin7	165_2	165
MAGs.SHCeC27.Bin138	165_2	165
MAGs.SHCeC4.Bin79	165_2	165
MAGs.CeC186.Bin21	165_3	165
MAGs.CeC192.Bin11	165_3	165
MAGs.CeC200.Bin12	165_3	165
MAGs.ANCeC2.Bin31	165_4	165
MAGs.ANCeC3.Bin77	165_4	165
MAGs.ANCeC7.Bin130	165_4	165
MAGs.SDCeC1.Bin11	165_5	165
MAGs.SXCeC6.Bin14	165_5	165
MAGs.JSCeC3.Bin52	165_6	165
MAGs.JSCeC4.Bin43	165_6	165
MAGs.SXCeC5.Bin6	165_6	165
MAGs.WHYCeC7L.Bin72	165_7	165
MAGs.WNCeC2L.Bin1	165_8	165
MAGs.HNCeC10.Bin15	165_9	165
MAGs.HNCeC11.Bin68	165_10	165
MAGs.FJCeC1.Bin110	165_11	165
MAGs.FJCeC2.Bin28	165_11	165
MAGs.WFHCeC24L.Bin64	165_11	165
MAGs.WFHCeC22L.Bin88	165_12	165
MAGs.WFHCeC23L.Bin20	165_12	165
MAGs.HNCeC16.Bin115	165_13	165
MAGs.HNCeC5.Bin49	165_13	165
MAGs.HNCeC8.Bin63	165_13	165
MAGs.SDQCeC10L.Bin27	165_13	165
MAGs.SDQCeC1R.Bin65	165_13	165
MAGs.SDQCeC2L.Bin48	165_13	165
MAGs.SDQCeC3L.Bin6	165_13	165
MAGs.SDQCeC8R.Bin49	165_13	165
MAGs.SDQCeC9L.Bin66	165_13	165
MAGs.SDQCeC9R.Bin7	165_13	165
MAGs.SSCeC-1.Bin58	165_13	165
MAGs.SSCeC-2.Bin8	165_13	165
MAGs.SSCeC-3.Bin25	165_13	165
MAGs.SSCeC-4.Bin9	165_13	165
MAGs.SSCeC-5.Bin1	165_13	165
MAGs.SSCeC-8.Bin16	165_13	165
MAGs.WFHCeC14L.Bin120	165_13	165
MAGs.WFHCeC1L.Bin18	165_13	165
MAGs.WFHCeC3L.Bin16	165_13	165
MAGs.WFHCeC4L.Bin28	165_13	165
MAGs.WFHCeC6L.Bin82	165_13	165
MAGs.WHYCeC1L.Bin54	165_13	165
MAGs.WHYCeC1R.Bin22	165_13	165
MAGs.WHYCeC2L.Bin17	165_13	165
MAGs.WHYCeC3R.Bin58	165_13	165
MAGs.WFHCeC2L.Bin50	165_14	165
MAGs.SSCeC-7.Bin44	165_15	165
MAGs.FJCeC4.Bin86	165_16	165
MAGs.SSCeC-6.Bin12	165_17	165
MAGs.HNCeC12.Bin58	165_18	165
MAGs.HNCeC17.Bin40	165_19	165
MAGs.WFHCeC13L.Bin81	165_20	165
MAGs.HNCeC18.Bin58	165_21	165
MAGs.WFHCeC16L.Bin124	165_22	165
MAGs.FJCeC6.Bin86	165_23	165
MAGs.HEBCeC-21.Bin58	165_24	165
MAGs.FJCeC5.Bin59	165_25	165
MAGs.GZCeC-10.Bin8	165_26	165
MAGs.ANCeC6.Bin44	165_27	165
MAGs.SXCeC2.Bin78	165_28	165
MAGs.SHCeC7.Bin57	165_29	165
MAGs.HNCeC6.Bin36	165_30	165
MAGs.HBCeC4.Bin24	166_1	166
MAGs.HBCeC6.Bin49	166_1	166
MAGs.PD42d_CeC2.Bin44	166_1	166
MAGs.PD42d_CeC4.Bin14	166_1	166
MAGs.PD42d_CeC6.Bin46	166_1	166
MAGs.PD70dCeC1.Bin4	166_1	166
MAGs.HBCeC1.Bin16	166_2	166
MAGs.HBCeC2.Bin56	166_2	166
MAGs.HBCeC3.Bin50	166_2	166
MAGs.WFHCeC16L.Bin138	167_0	167
MAGs.HBCeC4.Bin58	168_1	168
MAGs.JSCeC2.Bin91	168_1	168
MAGs.HEBCeC-17.Bin63	169_1	169
MAGs.HEBCeC-21.Bin38	169_1	169
MAGs.HEBCeC-25.Bin75	169_1	169
MAGs.CeC149.Bin35	169_2	169
MAGs.CeC192.Bin44	169_2	169
MAGs.CeC38.Bin33	169_2	169
MAGs.WFHCeC16L.Bin72	169_3	169
MAGs.WFHCeC22L.Bin63	170_1	170
MAGs.WFHCeC25L.Bin97	170_1	170
MAGs.HNCeC10.Bin35	170_2	170
MAGs.SDQCeC1R.Bin39	170_3	170
MAGs.HNCeC6.Bin94	170_4	170
MAGs.WFHCeC6L.Bin72	171_1	171
MAGs.WHYCeC3L.Bin40	171_1	171
MAGs.HNCeC5.Bin70	171_2	171
MAGs.FJCeC1.Bin81	171_3	171
MAGs.FJCeC4.Bin91	172_1	172
MAGs.WFHCeC11L.Bin4	172_1	172
MAGs.WFHCeC4L.Bin70	172_1	172
MAGs.WFHCeC1L.Bin84	172_2	172
MAGs.WFHCeC6L.Bin61	172_2	172
MAGs.HNCeC4.Bin20	172_3	172
MAGs.WHYCeC2R.Bin101	172_3	172
MAGs.WHYCeC3L.Bin108	172_3	172
MAGs.WHYCeC3R.Bin46	172_3	172
MAGs.WHYCeC6L.Bin22	172_3	172
MAGs.WHYCeC6R.Bin45	172_3	172
MAGs.WHYCeC7L.Bin58	172_3	172
MAGs.WFHCeC13L.Bin71	172_4	172
MAGs.WHYCeC1L.Bin1	172_5	172
MAGs.HEBCeC-17.Bin65	172_6	172
MAGs.HNCeC12.Bin33	172_7	172
MAGs.GZCeC-26.Bin8	172_8	172
MAGs.ANCeC7.Bin77	173_1	173
MAGs.SHCeC28.Bin82	173_1	173
MAGs.FJCeC2.Bin38	173_2	173
MAGs.WFHCeC16L.Bin19	173_2	173
MAGs.HEBCeC-17.Bin77	173_3	173
MAGs.HEBCeC-21.Bin4	173_3	173
MAGs.SSCeC-3.Bin55	173_4	173
MAGs.SSCeC-8.Bin15	173_5	173
MAGs.WHYCeC2L.Bin57	173_6	173
MAGs.WHYCeC2R.Bin98	173_7	173
MAGs.WHYCeC1L.Bin37	173_8	173
MAGs.WHYCeC5R.Bin42	173_9	173
MAGs.SDQCeC10L.Bin2	173_10	173
MAGs.WFHCeC6L.Bin42	173_11	173
MAGs.SDQCeC1R.Bin116	173_12	173
MAGs.SSCeC-4.Bin62	173_13	173
MAGs.WHYCeC6L.Bin51	173_14	173
MAGs.WHYCeC4L.Bin12	173_15	173
MAGs.SDQCeC4R.Bin52	173_16	173
MAGs.SSCeC-1.Bin82	173_17	173
MAGs.SDQCeC3L.Bin36	173_18	173
MAGs.WHYCeC3R.Bin91	173_19	173
MAGs.WFHCeC3L.Bin15	173_20	173
MAGs.HNCeC4.Bin14	173_21	173
MAGs.HNCeC5.Bin71	173_22	173
MAGs.HNCeC15.Bin45	173_23	173
MAGs.WFHCeC12L.Bin80	173_24	173
MAGs.HNCeC13.Bin15	173_25	173
MAGs.HEBCeC-7.Bin12	173_26	173
MAGs.GZCeC-26.Bin38	173_27	173
MAGs.SHCeC16.Bin43	173_28	173
MAGs.ANCeC5.Bin11	174_1	174
MAGs.ANCeC6.Bin18	174_1	174
MAGs.SHCeC28.Bin51	174_1	174
MAGs.HNCeC8.Bin65	175_1	175
MAGs.SDQCeC7R.Bin1	175_2	175
MAGs.HNCeC4.Bin11	175_3	175
MAGs.MD70dCeC1.Bin44	176_1	176
MAGs.MD70dCeC2.Bin21	176_1	176
MAGs.MD70dCeC3.Bin25	176_1	176
MAGs.MD70dCeC5.Bin18	176_1	176
MAGs.MD70d_CeC1.Bin2	176_1	176
MAGs.MD70d_CeC2.Bin20	176_1	176
MAGs.MD70d_CeC5.Bin48	176_1	176
MAGs.MD70d_CeC6.Bin24	176_1	176
MAGs.PD70dCeC1.Bin48	176_1	176
MAGs.PD70dCeC2.Bin54	176_1	176
MAGs.PD70dCeC3.Bin54	176_1	176
MAGs.PD70dCeC4.Bin31	176_1	176
MAGs.PD70dCeC5.Bin14	176_1	176
MAGs.PD70dCeC6.Bin55	176_1	176
MAGs.PD70dCoC1.Bin31	176_1	176
MAGs.PD70dCoC5.Bin4	176_1	176
MAGs.PD70d_CeC1.Bin12	176_1	176
MAGs.PD70d_CeC2.Bin70	176_1	176
MAGs.PD70d_CeC3.Bin26	176_1	176
MAGs.PD70d_CeC4.Bin21	176_1	176
MAGs.PD70d_CeC5.Bin26	176_1	176
MAGs.PD70d_CeC6.Bin26	176_1	176
MAGs.PD70d_CeC7.Bin10	176_1	176
MAGs.PD70d_CeC8.Bin26	176_1	176
MAGs.HBCeC1.Bin21	176_2	176
MAGs.HBCeC2.Bin18	176_2	176
MAGs.HBCeC3.Bin34	176_2	176
MAGs.HBCeC4.Bin64	176_2	176
MAGs.HBCeC6.Bin2	176_2	176
MAGs.JSCeC3.Bin134	176_2	176
MAGs.HBCeC5.Bin48	176_3	176
MAGs.SDCeC2.Bin61	176_3	176
MAGs.ANCeC4.Bin50	176_4	176
MAGs.SHCeC24.Bin57	176_4	176
MAGs.ANCeC3.Bin69	176_5	176
MAGs.SHCeC16.Bin107	176_5	176
MAGs.SHCeC27.Bin28	176_5	176
MAGs.HNCeC5.Bin42	176_6	176
MAGs.SHCeC15.Bin28	176_7	176
MAGs.CeC198.Bin12	176_8	176
MAGs.WFHCeC12L.Bin87	176_9	176
MAGs.WFHCeC16L.Bin101	177_0	177
MAGs.CeC161.Bin12	178_1	178
MAGs.CeC35.Bin17	178_1	178
MAGs.WFHCeC25L.Bin131	178_2	178
MAGs.WFHCeC6L.Bin40	178_2	178
MAGs.HEBCeC-25.Bin50	179_0	179
MAGs.ANCeC1.Bin57	180_1	180
MAGs.ANCeC7.Bin8	180_1	180
MAGs.HEBCeC-17.Bin81	180_1	180
MAGs.SDQCeC4L.Bin40	180_1	180
MAGs.SDQCeC4R.Bin24	180_1	180
MAGs.SHCeC17.Bin106	180_1	180
MAGs.SHCeC24.Bin122	180_1	180
MAGs.SHCeC28.Bin5	180_1	180
MAGs.CeC1.Bin9	181_1	181
MAGs.CeC105.Bin7	181_1	181
MAGs.CeC108.Bin10	181_1	181
MAGs.CeC139.Bin5	181_1	181
MAGs.CeC149.Bin24	181_1	181
MAGs.CeC161.Bin14	181_1	181
MAGs.CeC166.Bin2	181_1	181
MAGs.CeC192.Bin36	181_1	181
MAGs.CeC28.Bin5	181_1	181
MAGs.CeC35.Bin10	181_1	181
MAGs.CeC38.Bin32	181_1	181
MAGs.CeC51.Bin2	181_1	181
MAGs.CeC6.Bin34	181_1	181
MAGs.CeC61.Bin1	181_1	181
MAGs.CeC67.Bin24	181_1	181
MAGs.CeC69.Bin1	181_1	181
MAGs.SDCeC1.Bin71	181_1	181
MAGs.SDCeC3.Bin47	181_1	181
MAGs.SDCeC4.Bin21	181_1	181
MAGs.SDCeC5.Bin30	181_1	181
MAGs.SDCeC6.Bin7	181_1	181
MAGs.SHCeC27.Bin23	181_1	181
MAGs.SXCeC3.Bin27	181_1	181
MAGs.SXCeC4.Bin78	181_1	181
MAGs.SXCeC5.Bin46	181_1	181
MAGs.SXCeC6.Bin82	181_1	181
MAGs.HEBCeC-25.Bin92	182_0	182
MAGs.ANCeC1.Bin14	183_1	183
MAGs.SHCeC24.Bin89	183_1	183
MAGs.SDCeC2.Bin22	183_2	183
MAGs.SXCeC5.Bin13	183_2	183
MAGs.ANCeC4.Bin76	183_3	183
MAGs.SHCeC28.Bin47	183_3	183
MAGs.JSCeC3.Bin146	183_4	183
MAGs.JSCeC4.Bin42	183_4	183
MAGs.SDCeC4.Bin32	183_4	183
MAGs.SXCeC2.Bin6	183_4	183
MAGs.SDQCeC10L.Bin7	183_5	183
MAGs.SDQCeC4R.Bin6	183_5	183
MAGs.SDQCeC8L.Bin37	183_5	183
MAGs.SDQCeC8R.Bin9	183_5	183
MAGs.SDQCeC9L.Bin92	183_5	183
MAGs.WFHCeC11L.Bin69	183_5	183
MAGs.WFHCeC1L.Bin100	183_5	183
MAGs.WFHCeC23L.Bin41	183_5	183
MAGs.WHYCeC2R.Bin76	183_5	183
MAGs.WHYCeC3R.Bin95	183_5	183
MAGs.WHYCeC4R.Bin79	183_5	183
MAGs.WHYCeC6R.Bin65	183_5	183
MAGs.WNCeC1L.Bin35	183_5	183
MAGs.WFHCeC21L.Bin35	183_6	183
MAGs.ANCeC7.Bin68	183_7	183
MAGs.JSCeC2.Bin127	183_8	183
MAGs.HBCeC4.Bin23	184_1	184
MAGs.HBCeC5.Bin28	184_1	184
MAGs.HBCeC6.Bin21	184_1	184
MAGs.MD70dCeC1.Bin55	185_1	185
MAGs.MD70dCeC4.Bin37	185_1	185
MAGs.MD70dCeC5.Bin33	185_1	185
MAGs.MD70d_CeC1.Bin8	185_1	185
MAGs.MD70d_CeC4.Bin13	185_1	185
MAGs.MD70d_CeC5.Bin47	185_1	185
MAGs.MD70d_CeC8.Bin26	185_1	185
MAGs.PD14d_CeC_2.Bin25	185_1	185
MAGs.PD14d_CeC_5.Bin7	185_1	185
MAGs.PD70dCeC4.Bin73	185_1	185
MAGs.PD70dCeC6.Bin15	185_1	185
MAGs.PD70d_CeC4.Bin3	185_1	185
MAGs.CeC149.Bin23	186_1	186
MAGs.CeC6.Bin16	186_1	186
MAGs.WFHCeC16L.Bin7	186_2	186
MAGs.SSCeC-1.Bin6	186_3	186
MAGs.WFHCeC25L.Bin114	187_1	187
MAGs.WHYCeC1R.Bin133	187_2	187
MAGs.WFHCeC14L.Bin36	187_3	187
MAGs.ANCeC1.Bin2	188_1	188
MAGs.ANCeC3.Bin38	188_1	188
MAGs.ANCeC7.Bin28	188_1	188
MAGs.HEBCeC-17.Bin18	188_1	188
MAGs.SDQCeC4L.Bin96	188_1	188
MAGs.SHCeC16.Bin80	188_1	188
MAGs.SHCeC17.Bin83	188_1	188
MAGs.SHCeC28.Bin21	188_1	188
MAGs.HNCeC13.Bin83	189_1	189
MAGs.SHCeC24.Bin58	189_1	189
MAGs.WHYCeC1R.Bin142	189_1	189
MAGs.FJCeC2.Bin126	190_1	190
MAGs.FJCeC3.Bin24	190_1	190
MAGs.HNCeC13.Bin55	190_1	190
MAGs.HNCeC6.Bin39	190_1	190
MAGs.SDQCeC1R.Bin81	190_1	190
MAGs.SDQCeC4R.Bin71	190_1	190
MAGs.SDQCeC9R.Bin38	190_1	190
MAGs.SHCeC24.Bin13	190_1	190
MAGs.WFHCeC14L.Bin75	190_1	190
MAGs.WHYCeC3R.Bin72	190_1	190
MAGs.WFHCeC13L.Bin83	191_0	191
MAGs.GZCeC-28.Bin3	192_1	192
MAGs.GZCeC-30.Bin11	192_1	192
MAGs.WFHCeC11L.Bin101	192_2	192
MAGs.WNCeC1L.Bin57	192_3	192
MAGs.WHYCeC5L.Bin57	192_4	192
MAGs.WHYCoC5.Bin2	192_4	192
MAGs.WHYCeC3R.Bin106	192_5	192
MAGs.WHYCoC3.Bin14	192_5	192
MAGs.CeC66.Bin3	192_6	192
MAGs.HNCeC5.Bin24	192_7	192
MAGs.HEBCeC-5.Bin7	193_1	193
MAGs.WNFCeC1L.Bin9	193_2	193
MAGs.GZCeC-26.Bin31	194_1	194
MAGs.WHYCeC5R.Bin10	194_2	194
MAGs.ANCeC1.Bin47	195_1	195
MAGs.ANCeC6.Bin104	195_1	195
MAGs.CeC192.Bin22	195_1	195
MAGs.FJCeC3.Bin108	195_1	195
MAGs.HBCeC3.Bin36	195_1	195
MAGs.HBCeC4.Bin27	195_1	195
MAGs.HBCeC5.Bin13	195_1	195
MAGs.HBCeC6.Bin53	195_1	195
MAGs.HEBCeC-18.Bin69	195_1	195
MAGs.HEBCeC-25.Bin62	195_1	195
MAGs.JSCeC2.Bin29	195_1	195
MAGs.JSCeC3.Bin85	195_1	195
MAGs.JSCeC5.Bin72	195_1	195
MAGs.SDCeC2.Bin65	195_1	195
MAGs.SDQCeC8R.Bin37	195_1	195
MAGs.SDQCeC9R.Bin104	195_1	195
MAGs.SSCeC-2.Bin30	195_1	195
MAGs.SXCeC5.Bin60	195_1	195
MAGs.SXCeC6.Bin78	195_1	195
MAGs.WFHCeC14L.Bin79	195_1	195
MAGs.WFHCeC16L.Bin83	195_1	195
MAGs.WFHCeC25L.Bin11	195_1	195
MAGs.WFHCeC4L.Bin3	195_1	195
MAGs.HNCeC10.Bin46	196_0	196
MAGs.MD70d_CeC5.Bin73	197_1	197
MAGs.PD42d_CeC1.Bin49	197_1	197
MAGs.PD42d_CeC2.Bin1	197_1	197
MAGs.PD42d_CeC5.Bin36	197_1	197
MAGs.PD42d_CeC6.Bin23	197_1	197
MAGs.PD42d_CeC2.Bin28	198_0	198
MAGs.HEBCeC-17.Bin11	199_1	199
MAGs.WHYCeC3L.Bin57	199_2	199
MAGs.HEBCeC-15.Bin24	200_1	200
MAGs.HEBCeC-21.Bin12	200_1	200
MAGs.HEBCeC-25.Bin11	200_1	200
MAGs.ANCeC2.Bin78	200_2	200
MAGs.ANCeC3.Bin8	200_2	200
MAGs.ANCeC4.Bin11	200_2	200
MAGs.ANCeC5.Bin9	200_2	200
MAGs.ANCeC6.Bin117	200_2	200
MAGs.ANCeC7.Bin70	200_2	200
MAGs.SHCeC12.Bin4	200_2	200
MAGs.SHCeC15.Bin3	200_2	200
MAGs.SHCeC16.Bin137	200_2	200
MAGs.SHCeC17.Bin87	200_2	200
MAGs.SHCeC18.Bin52	200_2	200
MAGs.SHCeC26.Bin84	200_2	200
MAGs.SHCeC27.Bin86	200_2	200
MAGs.SHCeC28.Bin13	200_2	200
MAGs.SHCeC4.Bin41	200_2	200
MAGs.GZCeC-10.Bin52	200_3	200
MAGs.GZCeC-26.Bin11	200_3	200
MAGs.GZCeC-6.Bin2	200_3	200
MAGs.CeC198.Bin5	200_4	200
MAGs.CeC66.Bin16	200_4	200
MAGs.HEBCeC-17.Bin4	200_5	200
MAGs.HEBCeC-30.Bin23	200_5	200
MAGs.HNCeC10.Bin50	200_6	200
MAGs.HNCeC18.Bin40	200_6	200
MAGs.HNCeC6.Bin101	200_6	200
MAGs.HNCeC11.Bin65	200_7	200
MAGs.HNCeC4.Bin89	200_8	200
MAGs.HNCeC7.Bin10	200_9	200
MAGs.WHYCeC3L.Bin113	200_10	200
MAGs.WHYCoC3.Bin77	200_10	200
MAGs.FJCeC3.Bin81	200_11	200
MAGs.WFHCeC25L.Bin56	200_12	200
MAGs.WHYCeC2L.Bin72	200_13	200
MAGs.WHYCeC5R.Bin47	200_13	200
MAGs.WFHCeC12L.Bin31	200_14	200
MAGs.WFHCeC13L.Bin43	200_15	200
MAGs.SSCeC-1.Bin3	200_16	200
MAGs.SSCeC-2.Bin55	200_17	200
MAGs.SSCeC-4.Bin53	200_18	200
MAGs.FJCeC4.Bin29	200_19	200
MAGs.WFHCeC23L.Bin68	200_19	200
MAGs.WFHCeC21L.Bin120	200_20	200
MAGs.WFHCeC24L.Bin85	200_21	200
MAGs.WFHCeC22L.Bin43	200_22	200
MAGs.SDQCeC4L.Bin46	200_23	200
MAGs.SDQCeC4R.Bin8	200_24	200
MAGs.SDQCeC1L.Bin114	200_25	200
MAGs.SDQCeC8L.Bin32	200_26	200
MAGs.SDQCeC8R.Bin50	200_26	200
MAGs.SDQCeC10L.Bin26	200_27	200
MAGs.SDQCeC2L.Bin34	200_27	200
MAGs.SDQCeC9R.Bin92	200_27	200
MAGs.WFHCeC6L.Bin6	200_28	200
MAGs.WFHCeC14L.Bin99	200_29	200
MAGs.WHYCeC1L.Bin28	200_30	200
MAGs.WHYCeC7R.Bin70	200_31	200
MAGs.FJCeC1.Bin46	200_32	200
MAGs.WFHCeC11L.Bin83	200_33	200
MAGs.WFHCeC16L.Bin33	200_34	200
MAGs.FJCeC5.Bin76	200_35	200
MAGs.SSCeC-10.Bin26	200_36	200
MAGs.WFHCeC2L.Bin13	200_37	200
MAGs.HNCeC5.Bin75	200_38	200
MAGs.HNCeC8.Bin70	200_39	200
MAGs.HNCeC13.Bin12	200_40	200
MAGs.WNFCeC1L.Bin5	200_41	200
MAGs.WNCeC2L.Bin7	200_42	200
MAGs.HNCeC6.Bin3	201_1	201
MAGs.SDQCeC1R.Bin74	201_1	201
MAGs.SSCeC-10.Bin40	201_1	201
MAGs.SSCeC-9.Bin49	201_1	201
MAGs.WFHCeC12L.Bin16	201_1	201
MAGs.WFHCeC1L.Bin118	201_1	201
MAGs.WFHCeC2L.Bin123	201_1	201
MAGs.WFHCeC4L.Bin5	201_1	201
MAGs.WFHCeC6L.Bin94	201_1	201
MAGs.WFHCeC11L.Bin53	201_2	201
MAGs.CeC149.Bin1	202_1	202
MAGs.CeC164.Bin10	202_1	202
MAGs.CeC198.Bin16	202_1	202
MAGs.CeC28.Bin8	202_1	202
MAGs.CeC51.Bin17	202_1	202
MAGs.HNCeC5.Bin21	203_1	203
MAGs.WFHCeC16L.Bin136	203_1	203
MAGs.WFHCeC1L.Bin30	203_1	203
MAGs.WHYCeC7L.Bin19	203_1	203
MAGs.WNCeC1L.Bin38	203_1	203
MAGs.WHYCeC3R.Bin3	204_0	204
MAGs.WFHCeC23L.Bin15	205_1	205
MAGs.WFHCeC25L.Bin64	205_1	205
MAGs.WFHCeC24L.Bin110	206_0	206
MAGs.ANCeC4.Bin38	207_1	207
MAGs.ANCeC6.Bin134	207_1	207
MAGs.ANCeC1.Bin38	207_2	207
MAGs.SHCeC12.Bin11	207_2	207
MAGs.SHCeC16.Bin101	207_2	207
MAGs.SHCeC18.Bin33	207_2	207
MAGs.SHCeC26.Bin16	207_2	207
MAGs.FJCeC5.Bin71	207_3	207
MAGs.HEBCeC-18.Bin10	207_4	207
MAGs.SSCeC-7.Bin22	207_5	207
MAGs.HBCeC2.Bin54	208_1	208
MAGs.HBCeC5.Bin49	208_1	208
MAGs.HBCeC6.Bin1	208_1	208
MAGs.JSCeC1.Bin29	208_1	208
MAGs.JSCeC2.Bin65	208_1	208
MAGs.JSCeC3.Bin74	208_1	208
MAGs.JSCeC4.Bin55	208_1	208
MAGs.JSCeC5.Bin73	208_1	208
MAGs.SDCeC2.Bin53	208_1	208
MAGs.FJCeC2.Bin12	208_2	208
MAGs.CeC192.Bin50	209_1	209
MAGs.CeC66.Bin1	209_1	209
MAGs.CeC67.Bin38	209_1	209
MAGs.WHYCeC7L.Bin61	210_1	210
MAGs.WNCeC1L.Bin2	210_1	210
MAGs.WFHCeC11L.Bin61	210_2	210
MAGs.WFHCeC13L.Bin25	210_3	210
MAGs.SHCeC12.Bin114	211_0	211
MAGs.HBCeC2.Bin41	212_0	212
MAGs.FJCeC3.Bin107	213_1	213
MAGs.FJCeC4.Bin71	213_1	213
MAGs.HNCeC6.Bin73	213_1	213
MAGs.SDQCeC10L.Bin28	213_1	213
MAGs.WFHCeC11L.Bin74	213_1	213
MAGs.WFHCeC1L.Bin81	213_1	213
MAGs.WHYCeC1L.Bin30	213_1	213
MAGs.WHYCeC2L.Bin22	213_1	213
MAGs.WHYCeC2R.Bin100	213_1	213
MAGs.WHYCeC6R.Bin12	213_1	213
MAGs.WHYCeC7L.Bin8	213_1	213
MAGs.WHYCeC7R.Bin64	213_1	213
MAGs.WNCeC2L.Bin6	213_1	213
MAGs.CeC124.Bin4	214_1	214
MAGs.CeC164.Bin33	214_1	214
MAGs.CeC192.Bin58	214_1	214
MAGs.CeC35.Bin12	214_1	214
MAGs.CeC41.Bin14	214_1	214
MAGs.HEBCeC-22.Bin5	215_1	215
MAGs.HEBCeC-25.Bin46	215_1	215
MAGs.WHYCeC2L.Bin3	215_2	215
MAGs.WNCeC2L.Bin20	215_3	215
MAGs.SSCeC-10.Bin58	215_4	215
MAGs.SSCeC-9.Bin38	215_5	215
MAGs.WFHCeC11L.Bin35	215_6	215
MAGs.FJCeC1.Bin52	215_7	215
MAGs.WFHCeC21L.Bin63	215_8	215
MAGs.HNCeC5.Bin53	215_9	215
MAGs.WHYCeC4R.Bin6	215_10	215
MAGs.FJCeC5.Bin136	215_11	215
MAGs.SSCeC-2.Bin48	215_12	215
MAGs.WFHCeC6L.Bin37	215_13	215
MAGs.FJCeC2.Bin36	216_1	216
MAGs.WFHCeC14L.Bin28	216_1	216
MAGs.FJCeC4.Bin14	216_2	216
MAGs.SDQCeC8R.Bin38	216_3	216
MAGs.SHCeC17.Bin74	216_4	216
MAGs.FJCeC6.Bin25	216_5	216
MAGs.WFHCeC12L.Bin6	216_6	216
MAGs.WFHCeC16L.Bin2	217_0	217
MAGs.SSCeC-10.Bin82	218_1	218
MAGs.SSCeC-9.Bin95	218_1	218
MAGs.HNCeC11.Bin17	218_2	218
MAGs.HNCeC16.Bin44	218_2	218
MAGs.HNCeC18.Bin60	218_2	218
MAGs.SDQCeC4L.Bin57	218_3	218
MAGs.SDQCeC4R.Bin26	218_3	218
MAGs.SDQCeC9R.Bin28	218_3	218
MAGs.FJCeC1.Bin96	218_4	218
MAGs.WFHCeC21L.Bin95	218_4	218
MAGs.FJCeC3.Bin49	218_5	218
MAGs.HNCeC10.Bin97	218_5	218
MAGs.HNCeC6.Bin104	218_5	218
MAGs.SDQCeC1L.Bin2	218_5	218
MAGs.SDQCeC1R.Bin69	218_5	218
MAGs.WFHCeC2L.Bin86	218_5	218
MAGs.WFHCeC3L.Bin84	218_5	218
MAGs.WFHCeC6L.Bin108	218_5	218
MAGs.FJCeC2.Bin138	218_6	218
MAGs.FJCeC3.Bin68	219_1	219
MAGs.WFHCeC2L.Bin18	219_1	219
MAGs.HEBCeC-18.Bin18	219_2	219
MAGs.ANCeC5.Bin67	220_0	220
MAGs.FJCeC1.Bin71	221_1	221
MAGs.HEBCeC-15.Bin29	221_1	221
MAGs.SDQCeC4R.Bin91	221_1	221
MAGs.SDQCeC8L.Bin31	221_1	221
MAGs.SDQCeC9L.Bin93	221_1	221
MAGs.WFHCeC11L.Bin109	221_1	221
MAGs.WFHCeC13L.Bin52	221_1	221
MAGs.WFHCeC14L.Bin72	221_1	221
MAGs.WFHCeC22L.Bin4	221_1	221
MAGs.WFHCeC2L.Bin34	221_1	221
MAGs.WFHCeC4L.Bin79	221_1	221
MAGs.WHYCeC2L.Bin46	221_1	221
MAGs.WHYCeC2R.Bin107	221_1	221
MAGs.WHYCeC3L.Bin103	221_1	221
MAGs.WHYCeC5L.Bin40	221_1	221
MAGs.WHYCeC5R.Bin59	221_1	221
MAGs.WHYCeC6R.Bin28	221_1	221
MAGs.WHYCeC7L.Bin84	221_1	221
MAGs.WHYCeC7R.Bin86	221_1	221
MAGs.WHYCoC3.Bin42	221_1	221
MAGs.WHYCoC6.Bin8	221_1	221
MAGs.WHYCoC7.Bin10	221_1	221
MAGs.WNFCeC1L.Bin3	221_1	221
MAGs.WNFCeC3L.Bin23	221_1	221
MAGs.FJCeC3.Bin69	222_1	222
MAGs.HNCeC6.Bin66	222_2	222
MAGs.SSCeC-10.Bin16	222_3	222
MAGs.WNCeC2L.Bin29	222_4	222
MAGs.FJCeC1.Bin117	222_5	222
MAGs.HBCeC2.Bin52	223_1	223
MAGs.HBCeC3.Bin3	223_1	223
MAGs.HBCeC5.Bin46	223_1	223
MAGs.SDCeC6.Bin51	223_1	223
MAGs.SXCeC5.Bin31	223_1	223
MAGs.CeC200.Bin28	224_0	224
MAGs.ANCeC5.Bin30	225_1	225
MAGs.ANCeC6.Bin50	225_1	225
MAGs.SHCeC1.Bin24	225_1	225
MAGs.SHCeC26.Bin51	225_1	225
MAGs.SHCeC27.Bin24	225_1	225
MAGs.SHCeC16.Bin66	225_2	225
MAGs.SHCeC28.Bin65	225_2	225
MAGs.SHCeC7.Bin12	225_2	225
MAGs.SHCeC17.Bin103	225_3	225
MAGs.SHCeC17.Bin99	226_0	226
MAGs.JSCeC1.Bin15	227_1	227
MAGs.JSCeC3.Bin129	227_1	227
MAGs.JSCeC4.Bin97	227_1	227
MAGs.JSCeC5.Bin41	227_1	227
MAGs.HEBCeC-18.Bin26	228_1	228
MAGs.HEBCeC-21.Bin59	228_1	228
MAGs.HEBCeC-25.Bin27	228_1	228
MAGs.SHCeC18.Bin69	229_0	229
MAGs.JSCeC4.Bin38	230_0	230
MAGs.FJCeC4.Bin68	231_1	231
MAGs.SDQCeC9L.Bin64	231_1	231
MAGs.SDQCeC9R.Bin43	231_1	231
MAGs.WFHCeC12L.Bin2	231_1	231
MAGs.WFHCeC13L.Bin45	231_1	231
MAGs.WFHCeC2L.Bin94	231_1	231
MAGs.ANCeC7.Bin143	231_2	231
MAGs.HBCeC4.Bin61	231_3	231
MAGs.SXCeC3.Bin2	232_1	232
MAGs.SXCeC4.Bin133	232_1	232
MAGs.SXCeC6.Bin19	232_1	232
MAGs.WFHCeC12L.Bin23	232_2	232
MAGs.SHCeC15.Bin53	232_3	232
MAGs.ANCeC7.Bin57	232_4	232
MAGs.FJCeC2.Bin21	232_5	232
MAGs.HEBCeC-18.Bin31	232_6	232
MAGs.ANCeC5.Bin25	233_1	233
MAGs.GZCeC-28.Bin6	233_1	233
MAGs.HNCeC5.Bin9	233_1	233
MAGs.SDQCeC1R.Bin84	233_1	233
MAGs.WFHCeC11L.Bin15	233_1	233
MAGs.WFHCeC1L.Bin126	233_1	233
MAGs.WFHCeC21L.Bin38	233_1	233
MAGs.WFHCeC23L.Bin25	233_1	233
MAGs.WHYCeC2L.Bin58	233_1	233
MAGs.WHYCeC2R.Bin39	233_1	233
MAGs.WHYCeC4L.Bin37	233_1	233
MAGs.WHYCeC4R.Bin25	233_1	233
MAGs.WHYCeC5L.Bin26	233_1	233
MAGs.WHYCeC5R.Bin32	233_1	233
MAGs.WHYCeC6R.Bin74	233_1	233
MAGs.WHYCeC8.Bin2	233_1	233
MAGs.WHYCoC7.Bin4	233_1	233
MAGs.ANCeC7.Bin114	234_1	234
MAGs.FJCeC2.Bin25	234_1	234
MAGs.FJCeC5.Bin35	234_1	234
MAGs.GZCeC-26.Bin10	234_1	234
MAGs.HEBCeC-15.Bin38	234_1	234
MAGs.HEBCeC-18.Bin78	234_1	234
MAGs.HEBCeC-25.Bin84	234_1	234
MAGs.HEBCeC-30.Bin43	234_1	234
MAGs.HNCeC17.Bin59	234_1	234
MAGs.HNCeC4.Bin35	234_1	234
MAGs.HNCeC5.Bin65	234_1	234
MAGs.JSCeC3.Bin149	234_1	234
[truncated: 4,940 more rows]
